# Supplementary material for: 2-Amino-4-(2-chloro­phen­yl)-6-(naph­thalen-1-yl)pyridine-3-carbonitrile
Source: Acta Crystallogr Sect E Struct Rep Online. 2012 May 23;68(Pt 6):o1839. doi: 10.1107/S1600536812020909 (PMC3379409; doi:10.1107/S1600536812020909)
Supplement: Supplementary file 2 [file e-68-o1839-Isup2.hkl]

# 
# h,k,l, Fc-squared, Fo-squared, sigma(Fo-squared) and status flag 
# 
data_I
_shelx_title '    X in P2(1)/n' 
_shelx_refln_list_code          4 
_shelx_F_calc_maximum      179.45 
_exptl_crystal_F_000       736.00 
_reflns_d_resolution_high  0.8268 
 
loop_ 
 _symmetry_equiv_pos_as_xyz 
 'x, y, z' 
 '-x+1/2, y+1/2, -z+1/2' 
 '-x, -y, -z' 
 'x-1/2, -y-1/2, z-1/2' 
 
_cell_length_a    12.2750 
_cell_length_b     4.6490 
_cell_length_c    30.8870 
_cell_angle_alpha  90.000 
_cell_angle_beta   90.180 
_cell_angle_gamma  90.000 
 
_shelx_F_squared_multiplier     1.000 
 
loop_ 
 _refln_index_h 
 _refln_index_k 
 _refln_index_l 
 _refln_F_squared_calc 
 _refln_F_squared_meas 
 _refln_F_squared_sigma 
 _refln_observed_status 
   2   0   0     7255.83     7360.66     39.47 o 
   4   0   0      105.32       86.45      9.20 o 
   6   0   0       32.91       33.82      7.22 o 
   8   0   0      628.00      560.60     25.79 o 
  10   0   0        7.18      -16.49     16.49 o 
  12   0   0       39.37       53.12     19.19 o 
  14   0   0       23.61       52.40     11.34 o 
   1   1   0    28757.64    28656.86    362.77 o 
   2   1   0      135.83      153.55     11.14 o 
   3   1   0     3843.64     4059.20     42.70 o 
   4   1   0     3038.98     3352.75     42.25 o 
   5   1   0      411.34      424.48     18.55 o 
   6   1   0        1.29        7.65      7.10 o 
   7   1   0        3.13       -3.84      8.48 o 
   8   1   0      227.47      255.98     19.18 o 
   9   1   0       59.01       72.97     16.24 o 
  10   1   0      437.60      523.64     30.96 o 
  11   1   0       41.98       49.74     18.15 o 
  12   1   0        5.80       -2.49     15.26 o 
  13   1   0       14.06       25.34     14.24 o 
  14   1   0        1.65       26.01     11.19 o 
   0   2   0      471.11      422.25     18.85 o 
   1   2   0      158.37      165.30     13.24 o 
   2   2   0     5221.94     5460.74     63.61 o 
   3   2   0      868.82      896.26     29.12 o 
   4   2   0     1821.85     1950.50     44.35 o 
   5   2   0        0.32        1.17     10.53 o 
   6   2   0      228.45      220.07     18.79 o 
   7   2   0        3.98       21.06     10.68 o 
   8   2   0       23.82       30.73     14.50 o 
   9   2   0       42.55       14.29     18.67 o 
  10   2   0       59.98       58.02     17.11 o 
  11   2   0        2.09       28.40     13.09 o 
  12   2   0        7.24        7.03     11.81 o 
  13   2   0        0.00      -13.55     13.55 o 
   1   3   0       85.28      117.64     12.44 o 
   2   3   0      107.23      114.63     17.19 o 
   3   3   0      955.98      949.87     39.14 o 
   4   3   0       69.26      109.49     14.57 o 
   5   3   0        5.83      -13.53     13.53 o 
   6   3   0       25.60       35.33     15.67 o 
   7   3   0        5.90        7.05      2.01 o 
   8   3   0       12.01       29.79     13.37 o 
   9   3   0        3.27       -2.17     14.65 o 
  10   3   0        2.86       -6.94     14.12 o 
  11   3   0       57.48       73.32     21.58 o 
  12   3   0        3.80        6.31     13.41 o 
   0   4   0        0.16       -7.13     11.21 o 
   1   4   0       65.39       76.42     14.62 o 
   2   4   0        0.14        3.60     13.87 o 
   3   4   0       61.59       34.32     14.85 o 
   4   4   0       29.27       50.87     18.82 o 
   5   4   0        6.77       10.06     13.09 o 
   6   4   0        0.08       12.62     10.15 o 
   7   4   0       71.15       41.28     19.07 o 
   8   4   0       10.92       35.43     15.52 o 
   9   4   0        0.40        2.16     13.21 o 
  10   4   0        1.61       -6.44     11.50 o 
   1   5   0        7.24        1.83     12.21 o 
   2   5   0        3.80        9.82     11.46 o 
   3   5   0      115.21      140.65     18.81 o 
   4   5   0        2.17       30.65     12.38 o 
   5   5   0        2.05       -4.20     13.99 o 
   6   5   0       20.64       -6.41     14.57 o 
 -13   0   1       21.87       59.45     16.29 o 
 -11   0   1       78.80       90.08     19.34 o 
  -9   0   1      953.90      946.13     36.06 o 
  -7   0   1     1280.97     1183.28     33.17 o 
  -5   0   1      263.47      231.75     13.29 o 
  -3   0   1       87.75       84.12      8.09 o 
  -1   0   1       57.59       56.10      4.21 o 
   1   0   1     8127.23     7882.59    124.27 o 
   3   0   1     1256.50     1195.42     19.88 o 
   5   0   1      166.87      136.86     10.05 o 
   7   0   1      407.00      401.77     19.46 o 
   9   0   1       61.64       73.01     12.35 o 
  11   0   1       76.05       64.29     17.88 o 
  13   0   1        0.05      -16.37     16.37 o 
 -14   1   1       10.35        5.65     10.05 o 
 -13   1   1        0.25        8.53     11.68 o 
 -12   1   1       38.78       60.35     16.13 o 
 -11   1   1       76.75       91.77     18.80 o 
 -10   1   1       81.03       93.59     15.00 o 
  -9   1   1      713.76      658.04     31.54 o 
  -8   1   1        9.20       -4.25      9.54 o 
  -7   1   1       18.69       20.80      9.10 o 
  -6   1   1        3.45        9.28      6.70 o 
  -5   1   1     2693.18     2704.46     42.88 o 
  -4   1   1       60.78       65.30      7.83 o 
  -3   1   1     3290.06     3581.12     38.53 o 
  -2   1   1     7345.29     7079.79     49.82 o 
  -1   1   1      796.91      773.39     17.74 o 
   0   1   1      826.39      616.71    111.07 o 
   1   1   1     2043.59     1987.76     26.65 o 
   2   1   1     2043.01     2070.16     29.06 o 
   3   1   1       12.34       17.05      4.62 o 
   4   1   1      201.55      198.11     12.09 o 
   5   1   1     1520.62     1587.06     34.08 o 
   6   1   1      214.44      190.61     14.14 o 
   7   1   1      429.21      405.14     21.26 o 
   8   1   1       61.81       87.58     13.03 o 
   9   1   1      266.34      289.38     23.90 o 
  10   1   1      258.64      310.91     26.54 o 
  11   1   1        9.89        2.34     17.24 o 
  12   1   1        0.02       21.30     11.90 o 
  13   1   1        0.36       -2.40     14.87 o 
  14   1   1        7.26       19.92     12.78 o 
 -13   2   1        0.29        5.60     10.65 o 
 -12   2   1        0.03       14.51     10.77 o 
 -11   2   1        0.96        4.21     12.63 o 
 -10   2   1       30.54       44.56     16.25 o 
  -9   2   1      124.52      115.28     16.81 o 
  -8   2   1      391.58      379.37     25.61 o 
  -7   2   1       14.41       -9.57      9.57 o 
  -6   2   1       22.46       24.22      9.58 o 
  -5   2   1      146.29      154.40     15.58 o 
  -4   2   1      395.94      391.09     19.93 o 
  -3   2   1      187.99      168.04     15.66 o 
  -2   2   1     1012.75      942.93     29.02 o 
  -1   2   1      112.43      137.31     12.12 o 
   0   2   1       78.45       72.73      7.15 o 
   1   2   1      170.81      151.55     12.53 o 
   2   2   1        4.52       13.42      9.46 o 
   3   2   1      395.35      376.06     20.17 o 
   4   2   1      479.67      522.29     24.84 o 
   5   2   1     1165.35     1239.44     37.23 o 
   6   2   1        1.55       19.00      9.51 o 
   7   2   1      224.45      229.65     19.83 o 
   8   2   1      154.81      155.84     19.95 o 
   9   2   1       22.25       32.32     14.56 o 
  10   2   1       23.22       15.63     16.49 o 
  11   2   1       29.87       26.09     18.59 o 
  12   2   1        1.01      -13.99     14.49 o 
  13   2   1       25.08        6.42     15.94 o 
 -12   3   1        1.11       12.10     11.77 o 
 -11   3   1        0.15        0.66     10.63 o 
 -10   3   1       12.72       33.73     14.02 o 
  -9   3   1        4.99        9.94     11.60 o 
  -8   3   1        0.01       15.12     11.40 o 
  -7   3   1      159.16      209.67     19.13 o 
  -6   3   1      258.13      327.62     22.14 o 
  -5   3   1      647.93      663.33     32.66 o 
  -4   3   1       51.05       44.73     14.10 o 
  -3   3   1       17.50        8.87     12.75 o 
  -2   3   1        0.53       -1.41      9.92 o 
  -1   3   1        0.96        8.66      9.54 o 
   0   3   1        7.25       33.66     15.97 o 
   1   3   1       82.23      102.35     15.63 o 
   2   3   1      154.14      164.50     17.39 o 
   3   3   1       63.85       77.33     13.77 o 
   4   3   1      194.77      165.28     20.88 o 
   5   3   1       32.18       52.50     13.77 o 
   6   3   1      179.22      200.82     23.01 o 
   7   3   1        0.24       -1.96     12.38 o 
   8   3   1        2.85        8.61     13.06 o 
   9   3   1        0.18       27.04     10.82 o 
  10   3   1        2.49       18.67     12.28 o 
  11   3   1       53.88       27.48     13.40 o 
  12   3   1        9.22       12.53     14.30 o 
 -10   4   1        4.55        6.84      9.78 o 
  -9   4   1        0.61        5.51     11.01 o 
  -8   4   1       61.76       71.08     15.67 o 
  -7   4   1       78.93       98.28     16.80 o 
  -6   4   1      248.26      213.81     22.75 o 
  -5   4   1        1.69      -13.53     13.53 o 
  -4   4   1       11.18       -8.98     11.82 o 
  -3   4   1        5.37      -10.66     12.60 o 
  -2   4   1       13.24       17.79     12.36 o 
  -1   4   1        0.04        3.52     10.04 o 
   0   4   1        8.97       -5.28      8.33 o 
   1   4   1       15.60       25.30     12.02 o 
   2   4   1       76.75       64.78     13.56 o 
   3   4   1        0.01        5.63     11.50 o 
   4   4   1       24.86       35.27     15.22 o 
   5   4   1       76.08       99.16     15.82 o 
   6   4   1       41.21        0.00     17.54 o 
   7   4   1       14.63       30.34     15.42 o 
   8   4   1       14.38       28.65     12.47 o 
   9   4   1        4.27      -16.19     16.19 o 
  10   4   1        3.93        6.41     10.68 o 
  -6   5   1        2.85       -7.19     10.63 o 
  -5   5   1        1.19       -3.65     11.67 o 
  -4   5   1       17.53       12.97     14.07 o 
  -3   5   1       39.91       40.92     15.73 o 
  -2   5   1        5.24      -13.25     13.25 o 
  -1   5   1        5.47       20.88     11.73 o 
   0   5   1        0.01       -5.27      6.23 o 
   1   5   1        1.14       11.62      9.98 o 
   2   5   1        6.06      -13.93     14.34 o 
   3   5   1       29.27       32.12     14.12 o 
   4   5   1       14.26       18.49     13.61 o 
   5   5   1        1.64        6.20     12.59 o 
   6   5   1        0.50       21.17     14.76 o 
 -14   0   2        6.16       20.35     12.45 o 
 -12   0   2      254.90      235.07     23.15 o 
 -10   0   2       12.55        9.40     12.53 o 
  -8   0   2       88.83       96.00     11.50 o 
  -6   0   2     1813.11     1718.24     37.51 o 
  -4   0   2        2.69        5.85      3.99 o 
  -2   0   2       33.69       24.38      7.48 o 
   0   0   2       53.50       64.66      3.29 o 
   2   0   2     2621.49     2562.98     27.39 o 
   4   0   2        2.29       -4.41      4.41 o 
   6   0   2      364.01      407.04     17.91 o 
   8   0   2        0.59       -8.75      8.75 o 
  10   0   2      209.96      225.00     20.17 o 
  12   0   2        4.53        6.91     13.82 o 
  14   0   2       12.91       23.71     11.67 o 
 -14   1   2       18.06      -14.00     14.00 o 
 -13   1   2        4.17      -15.09     15.09 o 
 -12   1   2        3.00       20.30     11.19 o 
 -11   1   2        3.65       -2.21     14.38 o 
 -10   1   2        4.98      -13.89     13.89 o 
  -9   1   2       49.03       83.27     12.79 o 
  -8   1   2       29.35       49.89     10.08 o 
  -7   1   2       38.27       36.73      9.64 o 
  -6   1   2      198.12      199.22     14.47 o 
  -5   1   2      969.08     1000.08     26.67 o 
  -4   1   2       23.89       19.10      6.27 o 
  -3   1   2      180.94      186.60     11.16 o 
  -2   1   2    32200.73    29228.04    436.98 o 
  -1   1   2      252.58      230.83     10.33 o 
   0   1   2     2368.70     2454.92     55.78 o 
   1   1   2      554.73      463.23     14.09 o 
   2   1   2     2095.99     2136.61     29.44 o 
   3   1   2        2.64        4.28      4.84 o 
   4   1   2        4.40        8.90      6.40 o 
   5   1   2      702.38      745.83     25.64 o 
   6   1   2      117.65      118.43     12.17 o 
   7   1   2      113.39      104.56     13.85 o 
   8   1   2      170.07      169.50     17.97 o 
   9   1   2       20.33       22.45     11.94 o 
  10   1   2        0.05        0.00     12.53 o 
  11   1   2        0.52      -15.16     15.16 o 
  12   1   2       92.72       99.65     20.37 o 
  13   1   2        1.23       18.31     13.54 o 
  14   1   2        0.16        7.79     11.32 o 
 -13   2   2        0.03       -9.43     12.33 o 
 -12   2   2        5.82       -4.19     13.22 o 
 -11   2   2       78.69       46.58     17.34 o 
 -10   2   2        2.63        8.13     13.62 o 
  -9   2   2       28.39       41.05     13.59 o 
  -8   2   2        9.08      -12.79     12.79 o 
  -7   2   2       95.17      117.17     14.08 o 
  -6   2   2      198.10      138.87     15.16 o 
  -5   2   2      247.18      235.89     17.18 o 
  -4   2   2      139.51      146.75     13.10 o 
  -3   2   2     4177.03     3982.35     54.67 o 
  -2   2   2       15.92       29.77      8.31 o 
  -1   2   2     2759.12     2898.12     42.87 o 
   0   2   2       44.69       38.86      9.14 o 
   1   2   2     1736.86     1644.98     32.70 o 
   2   2   2     2747.66     2501.13     46.23 o 
   3   2   2       97.04      108.04     13.73 o 
   4   2   2     1049.31     1123.29     35.21 o 
   5   2   2        0.43       -9.25      9.25 o 
   6   2   2        0.13       -2.87      7.44 o 
   7   2   2        0.09       -3.15      9.73 o 
   8   2   2       33.90       25.37     11.83 o 
   9   2   2      100.55      145.84     18.30 o 
  10   2   2        1.11      -15.88     15.88 o 
  11   2   2        7.56       44.77     14.09 o 
  12   2   2        0.09       -2.23     11.91 o 
  13   2   2        0.40      -14.54     14.54 o 
 -12   3   2        3.63       13.95      9.25 o 
 -11   3   2        0.85       -3.88     12.21 o 
 -10   3   2        1.70        7.89     11.40 o 
  -9   3   2        0.01        0.00     13.48 o 
  -8   3   2       21.74       -7.68     11.89 o 
  -7   3   2       12.52      -16.29     16.29 o 
  -6   3   2      370.67      394.32     26.23 o 
  -5   3   2      138.24      145.63     16.68 o 
  -4   3   2     1384.02     1309.57     42.71 o 
  -3   3   2       58.49       61.30     14.64 o 
  -2   3   2        0.03        4.51      8.46 o 
  -1   3   2        2.64       16.09     10.91 o 
   0   3   2      169.15      147.20     12.38 o 
   1   3   2       21.91       29.62      8.79 o 
   2   3   2       64.85       33.42     13.78 o 
   3   3   2      110.55       91.45     15.73 o 
   4   3   2       65.97       64.34     15.58 o 
   5   3   2       15.79       33.13     10.85 o 
   6   3   2      112.47      124.51     18.96 o 
   7   3   2        0.33       12.07     10.38 o 
   8   3   2        2.83       23.54     10.80 o 
   9   3   2        0.53       22.63     12.13 o 
  10   3   2       23.14       44.05     15.79 o 
  11   3   2        0.60        4.59     13.53 o 
  12   3   2       29.34       37.65     14.74 o 
 -10   4   2        1.65      -10.32     11.10 o 
  -9   4   2       40.70       60.27     12.66 o 
  -8   4   2       11.48      -12.96     12.96 o 
  -7   4   2       44.87       43.49     15.76 o 
  -6   4   2       94.63       69.52     18.76 o 
  -5   4   2      206.89      170.13     22.21 o 
  -4   4   2       15.27       21.93     12.26 o 
  -3   4   2        8.21       14.25     11.83 o 
  -2   4   2        4.04       17.73     11.33 o 
  -1   4   2       11.55        0.00     11.51 o 
   0   4   2       26.52       36.05      8.98 o 
   1   4   2       59.84       72.32     14.52 o 
   2   4   2       21.42      -15.05     15.05 o 
   3   4   2        1.60       -5.61     13.74 o 
   4   4   2       16.02       25.29     13.40 o 
   5   4   2        3.06        2.00     14.27 o 
   6   4   2       85.93       79.58     15.52 o 
   7   4   2        1.86       15.13     14.17 o 
   8   4   2        0.05        0.00     16.12 o 
   9   4   2        0.07       -8.81     13.11 o 
  10   4   2        0.06      -10.62     11.00 o 
  -6   5   2        0.16        0.00     11.68 o 
  -5   5   2        4.41        9.10      9.97 o 
  -4   5   2        0.64       -3.67     13.93 o 
  -3   5   2        8.24       -3.80     15.38 o 
  -2   5   2        2.03       22.63      9.75 o 
  -1   5   2        1.27        7.56     11.54 o 
   0   5   2        1.38        5.31      8.08 o 
   1   5   2        0.40        9.78      8.36 o 
   2   5   2       12.20       21.71     12.70 o 
   3   5   2        4.63       28.24     11.46 o 
   4   5   2        6.13      -12.39     13.41 o 
   5   5   2        0.28       -2.00     14.19 o 
   6   5   2        0.35      -15.34     15.34 o 
 -13   0   3        0.04        9.15     13.36 o 
 -11   0   3      263.27      242.21     23.12 o 
  -9   0   3        0.46      -16.03     16.03 o 
  -7   0   3      838.15      765.01     28.43 o 
  -5   0   3        4.71        1.58      7.36 o 
  -3   0   3      632.10      591.49     17.99 o 
  -1   0   3    10520.57     9653.01    176.40 o 
   1   0   3       68.91       60.83      4.78 o 
   3   0   3     4255.67     4250.49     41.66 o 
   5   0   3     2914.52     3129.23     40.00 o 
   7   0   3     1473.13     1548.19     37.92 o 
   9   0   3      266.75      302.70     21.13 o 
  11   0   3      136.56      113.90     21.00 o 
  13   0   3       36.64       31.42     16.55 o 
 -14   1   3       22.38       11.37     10.48 o 
 -13   1   3        6.64      -10.82     15.33 o 
 -12   1   3       10.46       22.64     15.09 o 
 -11   1   3       12.52       19.35     16.02 o 
 -10   1   3        0.91       -3.89     15.27 o 
  -9   1   3        6.38       14.97     11.17 o 
  -8   1   3      193.73      191.66     17.27 o 
  -7   1   3        1.08       -7.30      7.30 o 
  -6   1   3      172.22      185.71     13.99 o 
  -5   1   3        2.63       16.35      5.97 o 
  -4   1   3      177.42      161.65     12.06 o 
  -3   1   3       47.72       60.60      6.91 o 
  -2   1   3       73.85       57.36      9.48 o 
  -1   1   3     1110.27     1235.43     20.47 o 
   0   1   3     7284.60     7243.49     34.09 o 
   1   1   3        3.92       -4.89      4.89 o 
   2   1   3     1116.16     1029.67     22.33 o 
   3   1   3      154.46      166.10     10.68 o 
   4   1   3       82.63       74.83      8.53 o 
   5   1   3      106.37       83.35     10.56 o 
   6   1   3     1737.68     1739.44     38.18 o 
   7   1   3      764.93      776.99     28.15 o 
   8   1   3       45.98       29.81     13.80 o 
   9   1   3       71.21       74.04     13.90 o 
  10   1   3      111.23      124.86     19.80 o 
  11   1   3        2.28       24.72     13.09 o 
  12   1   3        0.07        9.58     14.50 o 
  13   1   3       21.78        8.93     15.75 o 
  14   1   3        0.66        2.00     10.23 o 
 -13   2   3       19.38       47.25     11.81 o 
 -12   2   3       11.13      -10.36     13.00 o 
 -11   2   3       43.41        8.41     14.85 o 
 -10   2   3       17.87       32.44     14.13 o 
  -9   2   3       18.69       42.86     13.57 o 
  -8   2   3      105.57      106.00     17.30 o 
  -7   2   3      197.46      215.88     18.85 o 
  -6   2   3       89.42      120.97     13.03 o 
  -5   2   3      153.18      152.83     15.82 o 
  -4   2   3        0.33       -8.17      8.17 o 
  -3   2   3      418.88      470.81     21.97 o 
  -2   2   3      362.38      387.68     18.52 o 
  -1   2   3      290.47      342.05     16.33 o 
   0   2   3       57.17       48.74      8.76 o 
   1   2   3      441.07      345.81     18.58 o 
   2   2   3      219.86      179.67     14.65 o 
   3   2   3     4354.73     4166.81     60.89 o 
   4   2   3      415.47      385.68     20.96 o 
   5   2   3       34.01       22.39     12.06 o 
   6   2   3       28.40       -1.42     11.69 o 
   7   2   3        0.48       -7.99      9.99 o 
   8   2   3       55.91       69.03     15.54 o 
   9   2   3       52.00       48.69     18.55 o 
  10   2   3        6.78      -14.10     14.10 o 
  11   2   3       15.10       32.98     14.84 o 
  12   2   3        7.52        9.34     14.26 o 
  13   2   3        1.46        6.26     13.94 o 
 -12   3   3        1.13       -5.21     11.07 o 
 -11   3   3        5.23        5.82     10.29 o 
 -10   3   3       47.05       51.94     15.78 o 
  -9   3   3        4.11        4.92      1.52 o 
  -8   3   3       11.77       17.29     10.86 o 
  -7   3   3      107.63      103.32     18.53 o 
  -6   3   3       90.53       94.02     18.14 o 
  -5   3   3       47.84       60.17     12.67 o 
  -4   3   3       70.57       88.31     17.77 o 
  -3   3   3      192.94      177.05     19.25 o 
  -2   3   3        2.21       11.79      8.70 o 
  -1   3   3      291.68      369.42     23.15 o 
   0   3   3      138.31      131.13     10.32 o 
   1   3   3       62.47       56.20     11.36 o 
   2   3   3      326.73      281.20     21.53 o 
   3   3   3       70.33       72.63     15.92 o 
   4   3   3      457.74      465.51     27.53 o 
   5   3   3        1.02       -5.12     13.07 o 
   6   3   3       19.73        1.96     15.22 o 
   7   3   3       25.12       21.80     14.54 o 
   8   3   3       30.84       32.00     15.45 o 
   9   3   3       13.44        2.14     16.64 o 
  10   3   3        0.50       16.20     10.38 o 
  11   3   3       11.98        6.82     15.69 o 
  12   3   3        0.67      -11.31     11.31 o 
 -10   4   3        0.29       -3.46     11.00 o 
  -9   4   3       16.77       31.30     11.26 o 
  -8   4   3        0.01       11.40     13.95 o 
  -7   4   3       61.64       62.59     16.80 o 
  -6   4   3       17.19       24.46     18.51 o 
  -5   4   3       12.90       26.04     16.67 o 
  -4   4   3        0.67       16.45     12.22 o 
  -3   4   3       19.09       19.73     11.06 o 
  -2   4   3        0.80       14.23      9.58 o 
  -1   4   3        0.08        0.00     10.96 o 
   0   4   3        6.16       16.08      7.21 o 
   1   4   3       57.36       70.73     15.21 o 
   2   4   3       34.65       42.42     13.96 o 
   3   4   3       43.37       11.41     15.21 o 
   4   4   3        4.57       -4.03     11.85 o 
   5   4   3        6.65       -5.98     13.97 o 
   6   4   3       14.32        6.38     15.72 o 
   7   4   3       30.36       25.84     14.11 o 
   8   4   3        1.32      -12.84     12.84 o 
   9   4   3        0.11       15.37     13.03 o 
  10   4   3       12.55       25.27     13.59 o 
  -6   5   3        8.53       18.03     11.58 o 
  -5   5   3        7.57        9.31     13.52 o 
  -4   5   3       17.22       -9.37     14.33 o 
  -3   5   3        2.39       16.93     15.02 o 
  -2   5   3        0.20       15.22     11.32 o 
  -1   5   3        6.40        3.78     12.54 o 
   0   5   3        7.23       -3.53     19.18 o 
   1   5   3        0.28      -13.25     13.25 o 
   2   5   3       25.34       31.72     11.46 o 
   3   5   3        6.41       16.15     13.91 o 
   4   5   3        3.61        0.00     13.40 o 
   5   5   3        0.14       -1.99     11.58 o 
   6   5   3        0.76       -8.53     13.38 o 
 -14   0   4        0.04        0.00     12.05 o 
 -12   0   4       10.21        9.47     15.04 o 
 -10   0   4      129.06      137.44     18.30 o 
  -8   0   4      149.75      154.02     16.97 o 
  -6   0   4       83.83      101.30     12.08 o 
  -4   0   4     1661.59     1617.85     30.55 o 
  -2   0   4     1037.33     1003.52     16.66 o 
   0   0   4      552.92      535.98     28.86 o 
   2   0   4     9033.84     9021.32     48.09 o 
   4   0   4       29.56       43.56     11.89 o 
   6   0   4       31.00       18.28     10.42 o 
   8   0   4      143.22      115.70     14.83 o 
  10   0   4     1575.83     1569.47     50.05 o 
  12   0   4       92.01       85.00     21.59 o 
  14   0   4        1.39      -13.12     13.12 o 
 -14   1   4        5.88        6.43      1.98 o 
 -13   1   4        9.69       26.11     12.15 o 
 -12   1   4        0.46      -16.11     16.11 o 
 -11   1   4       13.60      -10.78     15.46 o 
 -10   1   4      145.34      157.00     20.28 o 
  -9   1   4      306.47      321.26     22.63 o 
  -8   1   4      690.37      671.77     29.57 o 
  -7   1   4       68.46       55.22     11.51 o 
  -6   1   4      293.02      318.29     18.44 o 
  -5   1   4        7.63        6.50      5.73 o 
  -4   1   4       34.08       15.99      6.82 o 
  -3   1   4        0.15        0.79      5.32 o 
  -2   1   4     8866.54     9244.32     59.58 o 
  -1   1   4    12059.40    11738.99     63.92 o 
   0   1   4     3536.20     3797.05     67.61 o 
   1   1   4      292.97      293.41     12.71 o 
   2   1   4      568.68      515.55     16.59 o 
   3   1   4      454.73      426.10     16.63 o 
   4   1   4      282.36      293.91     15.24 o 
   5   1   4      508.75      516.34     20.94 o 
   6   1   4      550.82      521.29     22.21 o 
   7   1   4       29.98       51.53     10.25 o 
   8   1   4      199.89      239.23     19.83 o 
   9   1   4      123.10      137.06     17.88 o 
  10   1   4        0.60       10.18     13.09 o 
  11   1   4       23.46       15.94     14.20 o 
  12   1   4        0.44       14.12     13.03 o 
  13   1   4        0.12        4.41     10.20 o 
  14   1   4        0.73      -12.72     12.72 o 
 -13   2   4        3.79        1.82     11.81 o 
 -12   2   4       35.55       16.72     15.63 o 
 -11   2   4       20.40       27.68     16.31 o 
 -10   2   4       17.65       10.19     15.94 o 
  -9   2   4      499.04      447.03     28.19 o 
  -8   2   4       17.69       25.55     12.24 o 
  -7   2   4      412.45      363.58     23.63 o 
  -6   2   4      268.42      252.15     19.13 o 
  -5   2   4      228.43      255.22     16.33 o 
  -4   2   4     1605.74     1573.55     38.04 o 
  -3   2   4      997.85     1049.01     29.93 o 
  -2   2   4       14.05       10.19      8.22 o 
  -1   2   4       10.28        0.00      7.23 o 
   0   2   4        0.79       -4.77      4.77 o 
   1   2   4       61.26       76.14      9.19 o 
   2   2   4       14.18        9.46      7.39 o 
   3   2   4      423.24      338.42     20.48 o 
   4   2   4     2028.22     2013.03     46.17 o 
   5   2   4       52.95       62.16     11.40 o 
   6   2   4        6.34       16.16      8.50 o 
   7   2   4       25.27       21.04     12.51 o 
   8   2   4       94.93       94.97     15.78 o 
   9   2   4       95.83       93.69     19.09 o 
  10   2   4       58.19       55.90     17.21 o 
  11   2   4        6.12        2.45     15.29 o 
  12   2   4       15.06        4.61     15.31 o 
  13   2   4        4.48       20.68     10.54 o 
 -12   3   4        0.07       -8.81     11.58 o 
 -11   3   4        2.05      -13.60     13.60 o 
 -10   3   4       22.17       26.06     10.51 o 
  -9   3   4        6.71      -14.15     14.15 o 
  -8   3   4        3.22       11.59     13.54 o 
  -7   3   4       13.27       10.88     13.67 o 
  -6   3   4      751.00      795.16     34.07 o 
  -5   3   4       87.88       57.06     16.30 o 
  -4   3   4        2.51       23.33      9.39 o 
  -3   3   4      731.57      765.10     31.19 o 
  -2   3   4      212.61      234.08     17.30 o 
  -1   3   4      466.99      504.84     25.83 o 
   0   3   4       94.59      122.35     25.71 o 
   1   3   4       26.82       34.10     10.12 o 
   2   3   4        8.31       -2.89     11.55 o 
   3   3   4       87.82       79.01     14.65 o 
   4   3   4       44.19       47.88     13.96 o 
   5   3   4      182.95      216.76     19.50 o 
   6   3   4        5.95       -3.64     12.34 o 
   7   3   4       28.74       63.74     14.19 o 
   8   3   4       29.94       49.18     11.82 o 
   9   3   4       85.79      103.56     16.81 o 
  10   3   4        6.51        7.03     13.07 o 
  11   3   4        8.99       29.02     13.95 o 
  12   3   4        0.12       18.33     11.72 o 
 -10   4   4        0.43        8.67      8.20 o 
  -9   4   4        0.31        3.76     12.72 o 
  -8   4   4        5.24      -11.40     14.34 o 
  -7   4   4      102.92      122.08     17.41 o 
  -6   4   4      279.99      234.13     24.40 o 
  -5   4   4      329.09      393.70     28.47 o 
  -4   4   4       40.78       25.52     16.62 o 
  -3   4   4        4.64        7.18     11.98 o 
  -2   4   4        0.09       -1.71     10.50 o 
  -1   4   4        0.69       14.13     10.17 o 
   0   4   4        8.39        1.75      8.36 o 
   1   4   4        0.03        3.53     10.34 o 
   2   4   4       41.42       79.34     15.41 o 
   3   4   4       36.66       11.35     15.64 o 
   4   4   4       21.73       13.79     14.29 o 
   5   4   4        1.01       16.14     10.69 o 
   6   4   4       18.93       14.67     13.69 o 
   7   4   4        1.62        2.14     14.76 o 
   8   4   4       10.43       30.76     13.22 o 
   9   4   4       13.41       10.81     13.36 o 
  10   4   4        0.01      -14.40     14.40 o 
  -6   5   4        8.30      -13.13     13.13 o 
  -5   5   4       15.59       20.44     11.45 o 
  -4   5   4       75.83       86.35     17.49 o 
  -3   5   4        3.99        5.71     13.14 o 
  -2   5   4        5.88        9.57     12.30 o 
  -1   5   4        5.33        7.56     11.74 o 
   0   5   4        0.73      -15.38     18.37 o 
   1   5   4        8.15        2.03     12.83 o 
   2   5   4       28.20       43.76     13.91 o 
   3   5   4        0.29        4.09     12.67 o 
   4   5   4       12.87       39.32     14.19 o 
   5   5   4        4.91       -6.37     13.35 o 
   6   5   4        5.69        0.00     11.79 o 
 -13   0   5       16.44       27.79     13.52 o 
 -11   0   5      472.69      504.39     30.36 o 
  -9   0   5        2.70      -13.91     13.91 o 
  -7   0   5        5.07        7.16      6.63 o 
  -5   0   5      231.88      206.88     19.86 o 
  -3   0   5      126.68      108.91      9.01 o 
  -1   0   5      586.08      620.84     14.12 o 
   1   0   5    12636.82    11730.03    220.60 o 
   3   0   5     4466.26     4642.70     41.03 o 
   5   0   5     4549.51     4606.47     51.20 o 
   7   0   5      655.09      708.86     26.00 o 
   9   0   5      497.46      480.66     26.68 o 
  11   0   5       60.66       30.38     18.62 o 
  13   0   5       42.71       39.64     18.19 o 
 -14   1   5        3.54       26.53     11.32 o 
 -13   1   5        1.15       21.75     15.70 o 
 -12   1   5       93.94       47.68     18.65 o 
 -11   1   5      172.83      186.71     24.27 o 
 -10   1   5      730.60      672.70     34.75 o 
  -9   1   5      152.22      176.18     20.21 o 
  -8   1   5        1.73       22.16     11.48 o 
  -7   1   5      243.94      219.32     16.00 o 
  -6   1   5        6.77       15.35      6.51 o 
  -5   1   5     1082.43     1123.62     29.17 o 
  -4   1   5      399.98      391.29     16.80 o 
  -3   1   5      213.61      237.51     12.74 o 
  -2   1   5     1031.28     1032.26     23.11 o 
  -1   1   5    14079.88    14670.88     73.49 o 
   0   1   5      252.80      233.44     17.78 o 
   1   1   5    17525.08    18636.14     82.76 o 
   2   1   5       35.66       42.88      6.36 o 
   3   1   5      423.54      393.77     15.86 o 
   4   1   5     1345.88     1343.97     30.16 o 
   5   1   5     1091.22     1117.13     29.04 o 
   6   1   5       99.65      107.81     13.04 o 
   7   1   5       22.35       22.07      9.15 o 
   8   1   5      246.16      232.72     20.66 o 
   9   1   5      159.89      166.58     17.88 o 
  10   1   5        9.90       -8.14     12.20 o 
  11   1   5      104.54      104.20     18.19 o 
  12   1   5        0.02        9.42     11.02 o 
  13   1   5        8.42       -2.28     14.37 o 
  14   1   5        2.13        3.68      9.28 o 
 -13   2   5       16.81        0.00     14.51 o 
 -12   2   5       48.57       81.85     12.73 o 
 -11   2   5        5.03      -10.61     14.54 o 
 -10   2   5        6.42       30.77     12.51 o 
  -9   2   5      564.83      582.42     30.54 o 
  -8   2   5       16.70       37.50     12.76 o 
  -7   2   5      198.46      222.79     19.36 o 
  -6   2   5       43.69       51.24     11.15 o 
  -5   2   5      254.34      274.92     17.65 o 
  -4   2   5      277.27      303.83     18.98 o 
  -3   2   5       22.34       36.70      9.11 o 
  -2   2   5      723.36      768.12     25.05 o 
  -1   2   5       20.09       36.71      8.89 o 
   0   2   5      776.47      755.56     36.07 o 
   1   2   5      160.76      176.24     13.46 o 
   2   2   5      189.50      169.68     13.43 o 
   3   2   5      121.62      109.65     13.03 o 
   4   2   5      344.30      352.53     20.58 o 
   5   2   5      135.76      111.85     14.16 o 
   6   2   5        0.81       13.27      8.75 o 
   7   2   5       39.51       47.61     13.04 o 
   8   2   5       27.84       44.09     13.45 o 
   9   2   5       45.71       14.43     19.33 o 
  10   2   5       94.12       89.64     20.55 o 
  11   2   5        3.33      -16.52     16.52 o 
  12   2   5        3.10      -11.51     13.66 o 
  13   2   5        2.04        1.95     14.04 o 
 -12   3   5        3.51       -5.38     10.76 o 
 -11   3   5        0.97       17.45     11.83 o 
 -10   3   5       10.11       32.33     12.23 o 
  -9   3   5       50.89       35.98     14.11 o 
  -8   3   5      227.87      234.83     24.57 o 
  -7   3   5       25.46       25.48     16.15 o 
  -6   3   5        1.56       29.33     16.20 o 
  -5   3   5      358.73      357.21     23.31 o 
  -4   3   5      134.06      131.53     17.34 o 
  -3   3   5       52.38       74.26     15.50 o 
  -2   3   5       48.15       41.57     13.86 o 
  -1   3   5        0.05      -10.14     11.55 o 
   0   3   5      236.98      237.07     18.52 o 
   1   3   5      372.50      372.19     22.07 o 
   2   3   5       92.69       83.93     14.33 o 
   3   3   5       12.14       17.38     10.55 o 
   4   3   5        0.06        9.91      9.62 o 
   5   3   5       86.17      108.74     15.17 o 
   6   3   5       43.08       31.83     16.75 o 
   7   3   5       11.81       22.17     11.64 o 
   8   3   5        1.21       -2.19     13.67 o 
   9   3   5        9.44       38.20     14.59 o 
  10   3   5        4.68      -16.94     16.94 o 
  11   3   5       17.42       33.31     13.33 o 
  12   3   5        0.24      -14.12     14.12 o 
 -10   4   5        0.05        5.21     10.58 o 
  -9   4   5        5.25        5.56     11.83 o 
  -8   4   5        5.25       -3.73     12.17 o 
  -7   4   5        3.56       15.28     14.24 o 
  -6   4   5        0.11      -17.97     17.97 o 
  -5   4   5       68.60       54.00     19.51 o 
  -4   4   5      106.24      115.41     19.11 o 
  -3   4   5        6.08       12.63      9.54 o 
  -2   4   5        5.24       19.68     10.45 o 
  -1   4   5       13.20       12.56     11.83 o 
   0   4   5       57.27       63.12     10.72 o 
   1   4   5       44.16       20.05     15.55 o 
   2   4   5      427.41      373.61     28.89 o 
   3   4   5        0.49        3.76     14.05 o 
   4   4   5      140.83      158.43     18.22 o 
   5   4   5       16.32        3.96     13.84 o 
   6   4   5        6.02        4.14     13.14 o 
   7   4   5       19.57       23.67     12.54 o 
   8   4   5        6.22       15.39     12.21 o 
   9   4   5        0.34      -13.86     13.86 o 
  10   4   5        0.64      -12.54     12.54 o 
  -6   5   5        2.57        5.51     12.17 o 
  -5   5   5        2.59       -3.71     15.01 o 
  -4   5   5        3.64       22.68     12.91 o 
  -3   5   5       19.97       17.15     11.43 o 
  -2   5   5       21.15       42.17     13.86 o 
  -1   5   5       40.35       50.13     13.72 o 
   0   5   5        0.37       -8.67      8.67 o 
   1   5   5        8.32       17.69     10.58 o 
   2   5   5        8.07       -5.92     13.27 o 
   3   5   5        9.82        4.08     13.46 o 
   4   5   5       31.29       22.85     15.58 o 
   5   5   5        0.09       21.07     12.13 o 
   6   5   5        6.39        7.18      2.22 o 
 -14   0   6       78.95       55.48     14.26 o 
 -12   0   6      562.97      499.84     36.04 o 
 -10   0   6      971.56     1053.65     40.46 o 
  -8   0   6       63.13       60.25     11.13 o 
  -6   0   6     3133.23     3163.07     48.66 o 
  -4   0   6     8052.98     7858.53     62.04 o 
  -2   0   6     8125.26     8086.19     53.69 o 
   0   0   6    11605.10    11730.86     39.32 o 
   2   0   6      449.90      407.18     13.42 o 
   4   0   6     2591.55     2440.24     33.55 o 
   6   0   6     4079.70     4303.74     60.66 o 
   8   0   6      640.60      647.62     27.60 o 
  10   0   6        4.28      -16.81     16.81 o 
  12   0   6      131.74      131.45     20.95 o 
  14   0   6        6.33        0.00     11.98 o 
 -14   1   6       57.03       36.04     14.42 o 
 -13   1   6       61.51       47.94     16.95 o 
 -12   1   6        0.03       25.03     15.49 o 
 -11   1   6      247.90      258.01     28.09 o 
 -10   1   6      417.56      375.41     30.87 o 
  -9   1   6      297.05      268.43     22.17 o 
  -8   1   6      199.77      177.18     16.60 o 
  -7   1   6       19.71        7.89      9.47 o 
  -6   1   6      339.65      358.09     18.77 o 
  -5   1   6        6.81       14.61      6.78 o 
  -4   1   6       62.68       87.41      9.19 o 
  -3   1   6      541.38      518.90     18.03 o 
  -2   1   6      742.28      654.56     19.55 o 
  -1   1   6      394.68      374.13     15.41 o 
   0   1   6     5648.50     5927.43    184.02 o 
   1   1   6     9370.19     9508.51     61.03 o 
   2   1   6      217.70      217.29     11.73 o 
   3   1   6      138.31       94.16      9.45 o 
   4   1   6     1779.44     1740.56     34.66 o 
   5   1   6      204.94      208.55     15.08 o 
   6   1   6      111.62      104.98     12.19 o 
   7   1   6      665.89      718.39     27.94 o 
   8   1   6      206.78      206.54     18.18 o 
   9   1   6       79.07       62.75     17.04 o 
  10   1   6       22.84       26.71     15.68 o 
  11   1   6       34.23        4.60     16.95 o 
  12   1   6        0.05        0.00     14.62 o 
  13   1   6        0.95       -6.49     15.21 o 
  14   1   6        4.77       18.44      9.90 o 
 -13   2   6        1.50       13.36     10.65 o 
 -12   2   6       15.71       14.64     11.80 o 
 -11   2   6       40.93       53.79     12.03 o 
 -10   2   6        0.02      -15.61     15.61 o 
  -9   2   6      301.00      263.35     24.92 o 
  -8   2   6      397.13      383.40     26.83 o 
  -7   2   6       67.19       96.49     13.78 o 
  -6   2   6       54.07       64.72     10.61 o 
  -5   2   6       19.60       23.14      7.36 o 
  -4   2   6     2295.13     2326.34     46.22 o 
  -3   2   6      437.15      413.91     20.32 o 
  -2   2   6      613.38      671.28     24.33 o 
  -1   2   6      876.84      924.62     27.00 o 
   0   2   6      160.02      162.87      9.25 o 
   1   2   6      149.90      141.15     13.31 o 
   2   2   6       23.78       20.49      9.23 o 
   3   2   6      352.42      304.23     18.60 o 
   4   2   6      549.69      502.95     24.09 o 
   5   2   6       15.86       18.84      9.56 o 
   6   2   6      167.25      194.65     16.29 o 
   7   2   6      168.43      185.37     19.22 o 
   8   2   6        1.41      -11.14     12.57 o 
   9   2   6       44.27       43.44     13.24 o 
  10   2   6       29.47       22.44     16.76 o 
  11   2   6       41.96       18.78     22.52 o 
  12   2   6        7.07       29.50     12.74 o 
  13   2   6        0.98      -12.02     12.39 o 
 -12   3   6        0.31        7.15     11.38 o 
 -11   3   6        1.65       11.80     12.18 o 
 -10   3   6        1.16       -4.14     12.40 o 
  -9   3   6        1.03       -2.10     15.70 o 
  -8   3   6       33.77       23.25     16.65 o 
  -7   3   6      572.19      632.23     32.18 o 
  -6   3   6       41.79       -6.92     19.74 o 
  -5   3   6       20.22       23.21     13.04 o 
  -4   3   6      114.70      140.67     15.12 o 
  -3   3   6      155.74      140.31     15.68 o 
  -2   3   6       19.40       28.34      9.36 o 
  -1   3   6       40.04       25.14     10.34 o 
   0   3   6       65.83       59.06     12.71 o 
   1   3   6       27.93       17.88     12.49 o 
   2   3   6        8.86       19.88      9.08 o 
   3   3   6        7.96       25.45     11.88 o 
   4   3   6       16.20        1.69     12.36 o 
   5   3   6        2.16      -10.34     10.34 o 
   6   3   6      116.00       84.72     20.55 o 
   7   3   6       55.46       90.48     14.89 o 
   8   3   6       20.55       14.95     12.79 o 
   9   3   6        0.28       -6.85     15.01 o 
  10   3   6        3.79       20.70     13.06 o 
  11   3   6        6.88        2.19     13.78 o 
  12   3   6        0.27       27.85     10.56 o 
 -10   4   6        2.24        2.98      0.94 o 
  -9   4   6        0.06       16.83     10.03 o 
  -8   4   6       13.37       11.56     12.54 o 
  -7   4   6       61.90       34.66     18.17 o 
  -6   4   6       12.68       19.01     14.86 o 
  -5   4   6       86.08       93.55     18.75 o 
  -4   4   6       13.22        9.28     13.92 o 
  -3   4   6       24.18       18.27     16.61 o 
  -2   4   6       24.49       30.67     12.08 o 
  -1   4   6       18.48       -5.40     13.72 o 
   0   4   6        0.64       -7.34      7.34 o 
   1   4   6       98.10       90.93     15.70 o 
   2   4   6       19.85        7.49     12.99 o 
   3   4   6       77.60       41.89     17.46 o 
   4   4   6        4.74      -12.65     12.65 o 
   5   4   6        7.02       10.08     13.76 o 
   6   4   6        4.90       14.75     13.06 o 
   7   4   6        2.40        0.00     14.12 o 
   8   4   6        0.14      -14.59     14.59 o 
   9   4   6        4.25       21.60     11.00 o 
  10   4   6        2.85       14.39     14.02 o 
  -6   5   6        4.51       -9.20     12.21 o 
  -5   5   6        3.77       18.93     10.26 o 
  -4   5   6        0.05       11.44      9.96 o 
  -3   5   6       10.82       26.86     10.86 o 
  -2   5   6        0.57        7.81     12.29 o 
  -1   5   6       20.15       19.48     15.50 o 
   0   5   6        6.97       23.36      7.35 o 
   1   5   6        1.36        7.92     12.59 o 
   2   5   6       12.67        4.08     13.86 o 
   3   5   6        4.79       16.27     11.60 o 
   4   5   6        2.97       10.49     11.30 o 
   5   5   6        5.43      -15.25     15.25 o 
   6   5   6        8.33       12.65     11.69 o 
 -13   0   7      284.14      258.06     26.71 o 
 -11   0   7       42.22       42.49     19.08 o 
  -9   0   7      169.68      202.29     17.37 o 
  -7   0   7       28.22      -10.16     26.46 o 
  -5   0   7     1970.73     1961.41     37.50 o 
  -3   0   7     3460.19     3109.72     36.94 o 
  -1   0   7     4974.15     5162.75     40.33 o 
   1   0   7      440.95      421.96     13.08 o 
   3   0   7      370.07      340.73     13.68 o 
   5   0   7        0.44       -2.51      7.26 o 
   7   0   7      844.67      907.06     40.21 o 
   9   0   7        0.00        6.64     12.72 o 
  11   0   7       42.33       37.31     19.08 o 
  13   0   7       23.68       30.03     13.44 o 
 -14   1   7       19.90       28.41     12.03 o 
 -13   1   7       75.50       39.18     18.15 o 
 -12   1   7      121.05      137.18     20.55 o 
 -11   1   7       54.32       68.41     19.51 o 
 -10   1   7       62.13       87.90     20.02 o 
  -9   1   7      134.48      117.90     20.56 o 
  -8   1   7       30.68       33.55     12.62 o 
  -7   1   7       62.94       56.97     11.07 o 
  -6   1   7        0.03       -3.39      8.36 o 
  -5   1   7       13.08       21.15      6.26 o 
  -4   1   7       53.61       46.72      8.39 o 
  -3   1   7      722.85      647.66     21.69 o 
  -2   1   7      137.89      123.75     10.13 o 
  -1   1   7     3317.30     3422.45     37.87 o 
   0   1   7     1052.81      995.32     70.98 o 
   1   1   7       34.57       22.70     11.35 o 
   2   1   7     1408.48     1264.72     26.10 o 
   3   1   7     1139.28     1067.12     26.14 o 
   4   1   7      141.59      142.96     12.95 o 
   5   1   7      900.78      970.40     28.14 o 
   6   1   7        7.43       22.20      7.39 o 
   7   1   7       68.41       51.26     12.09 o 
   8   1   7       75.28      101.69     15.44 o 
   9   1   7      103.38      100.05     19.33 o 
  10   1   7       33.28       24.94     16.83 o 
  11   1   7        5.39       -6.85     14.56 o 
  12   1   7        1.21      -15.73     15.73 o 
  13   1   7       15.53       23.61     13.77 o 
  14   1   7        5.25        0.00     11.09 o 
 -13   2   7        0.00      -12.73     12.73 o 
 -12   2   7       23.21       31.70     12.81 o 
 -11   2   7       42.35       58.42     16.63 o 
 -10   2   7       15.37        6.22     12.44 o 
  -9   2   7       71.68       34.69     19.33 o 
  -8   2   7       37.58       50.70     14.34 o 
  -7   2   7       71.98       69.41     15.37 o 
  -6   2   7       19.42       25.70      7.95 o 
  -5   2   7       17.85       17.06      8.52 o 
  -4   2   7       22.16       40.95     11.86 o 
  -3   2   7      387.04      392.48     19.41 o 
  -2   2   7      336.02      324.01     17.22 o 
  -1   2   7      455.99      485.83     20.84 o 
   0   2   7       50.37       70.44      7.14 o 
   1   2   7       44.81       42.86      8.57 o 
   2   2   7      198.67      163.09     13.68 o 
   3   2   7      222.84      207.20     13.87 o 
   4   2   7      855.25      832.53     30.90 o 
   5   2   7       17.12       19.00     10.34 o 
   6   2   7       13.69       15.44      4.96 o 
   7   2   7      186.15      142.32     19.17 o 
   8   2   7       33.43       43.04     10.84 o 
   9   2   7        3.28      -15.20     15.20 o 
  10   2   7       10.76        4.52     14.12 o 
  11   2   7       41.35       18.82     18.03 o 
  12   2   7       18.14       51.65     15.75 o 
  13   2   7        3.24       -5.94     12.64 o 
 -12   3   7        0.36        3.56     10.04 o 
 -11   3   7        8.36        0.00     13.28 o 
 -10   3   7       21.05       18.21     14.74 o 
  -9   3   7       10.14       36.42     14.24 o 
  -8   3   7        8.11       13.65     15.85 o 
  -7   3   7       23.98       46.34     16.27 o 
  -6   3   7       22.28       19.39     15.31 o 
  -5   3   7        1.93       -4.93     11.94 o 
  -4   3   7      123.32      133.82     15.84 o 
  -3   3   7       76.49       90.78     14.51 o 
  -2   3   7        0.03        0.00      8.46 o 
  -1   3   7       57.00       63.98     12.47 o 
   0   3   7      162.92      160.14     26.16 o 
   1   3   7      691.61      811.34     32.07 o 
   2   3   7       73.66       72.59     14.35 o 
   3   3   7       70.79       75.43     14.59 o 
   4   3   7       25.33       31.81     12.84 o 
   5   3   7        4.60      -14.44     14.44 o 
   6   3   7       48.65       73.77     14.92 o 
   7   3   7        2.92       18.12     12.08 o 
   8   3   7       28.17       40.83     14.61 o 
   9   3   7       53.09       87.77     16.72 o 
  10   3   7        5.67        6.82      1.98 o 
  11   3   7       16.71       50.08     13.97 o 
  12   3   7        0.00       15.66      8.01 o 
  -9   4   7        2.09       13.22     11.08 o 
  -8   4   7        0.18        0.12      9.77 o 
  -7   4   7       51.77       23.32     13.74 o 
  -6   4   7        0.71        3.92     13.71 o 
  -5   4   7        0.98        0.00     15.76 o 
  -4   4   7       23.91       20.32     14.32 o 
  -3   4   7        3.66       29.24     12.26 o 
  -2   4   7        2.40       10.81      7.92 o 
  -1   4   7        2.09      -10.95     10.95 o 
   0   4   7       61.13       55.51     10.98 o 
   1   4   7        3.65        5.45     12.13 o 
   2   4   7       93.15       70.71     15.13 o 
   3   4   7        1.74       38.17     13.62 o 
   4   4   7       19.88        1.97     14.55 o 
   5   4   7       22.79       48.88     13.93 o 
   6   4   7        0.27        6.24     13.94 o 
   7   4   7        4.76       13.08     13.31 o 
   8   4   7        1.08        8.67     13.34 o 
   9   4   7        0.30       14.96     12.71 o 
  -5   5   7        5.63      -11.34     11.87 o 
  -4   5   7        0.57        1.85     12.00 o 
  -3   5   7        6.91       13.52     12.57 o 
  -2   5   7        1.45       -9.75     11.50 o 
  -1   5   7        1.45      -14.29     14.29 o 
   0   5   7       20.60       23.77     15.68 o 
   1   5   7        0.61       19.85      9.32 o 
   2   5   7        2.67      -13.02     13.02 o 
   3   5   7       14.04        8.32     12.58 o 
   4   5   7       18.55       -6.23     15.08 o 
   5   5   7        0.06      -12.62     12.62 o 
   6   5   7        0.00      -11.81     11.81 o 
 -14   0   8        4.24        6.11     11.66 o 
 -12   0   8       17.41       23.90     17.85 o 
 -10   0   8      259.35      282.17     23.35 o 
  -8   0   8        0.05      -20.81     20.81 o 
  -6   0   8        1.06        6.65      7.44 o 
  -4   0   8      107.06      104.59     10.46 o 
  -2   0   8     2549.67     2385.61     31.00 o 
   0   0   8       61.95       69.99     21.13 o 
   2   0   8     3914.23     3820.31     37.82 o 
   4   0   8      125.02      117.04     10.26 o 
   6   0   8       63.50       67.43      9.85 o 
   8   0   8      286.89      231.01     34.45 o 
  10   0   8      132.08      139.41     18.86 o 
  12   0   8        6.25        4.45     14.39 o 
  14   0   8       18.57       19.35     10.91 o 
 -14   1   8       19.26        9.48     14.31 o 
 -13   1   8        2.99        0.00     17.10 o 
 -12   1   8       88.86       85.00     21.19 o 
 -11   1   8        0.93       -8.76     17.00 o 
 -10   1   8      146.89      101.28     18.37 o 
  -9   1   8       25.00       17.86     15.11 o 
  -8   1   8      395.29      462.40     26.11 o 
  -7   1   8       15.70       16.40      9.53 o 
  -6   1   8      684.89      688.97     26.72 o 
  -5   1   8      208.66      181.18     13.33 o 
  -4   1   8      138.05      132.77      9.97 o 
  -3   1   8       55.56       58.35      8.44 o 
  -2   1   8      537.49      514.09     18.33 o 
  -1   1   8      481.81      436.10     17.62 o 
   0   1   8     3063.83     3380.90     86.15 o 
   1   1   8     6768.54     6774.77     54.53 o 
   2   1   8      987.96      963.90     23.68 o 
   3   1   8      287.07      243.70     13.46 o 
   4   1   8     1494.28     1536.56     33.83 o 
   5   1   8       26.51       12.56      9.94 o 
   6   1   8       30.00       35.85      9.23 o 
   7   1   8       24.94       24.70     11.00 o 
   8   1   8      158.35      194.86     16.56 o 
   9   1   8      157.62      181.29     19.36 o 
  10   1   8        4.66       -6.38     15.65 o 
  11   1   8        7.40       32.03     17.58 o 
  12   1   8        1.90       25.52     15.48 o 
  13   1   8       11.79       -4.27     14.70 o 
  14   1   8        0.21      -11.21     11.21 o 
 -13   2   8        8.16       13.33     12.43 o 
 -12   2   8        8.50       16.81     15.09 o 
 -11   2   8       22.15      -10.94     12.88 o 
 -10   2   8       15.75       20.94     13.96 o 
  -9   2   8      200.40      192.97     22.21 o 
  -8   2   8      118.23      122.29     19.89 o 
  -7   2   8       23.55        4.77     13.24 o 
  -6   2   8        2.53        0.00      9.53 o 
  -5   2   8       53.92       47.88     10.38 o 
  -4   2   8      219.40      198.16     17.19 o 
  -3   2   8      101.38       70.16     11.42 o 
  -2   2   8      952.79     1030.44     30.88 o 
  -1   2   8      262.78      301.12     17.86 o 
   0   2   8      157.85      158.94     10.64 o 
   1   2   8      457.66      467.99     20.90 o 
   2   2   8      123.30      116.12     12.69 o 
   3   2   8       70.51       75.67     11.77 o 
   4   2   8      472.43      414.52     22.29 o 
   5   2   8     1024.71     1005.50     35.00 o 
   6   2   8      219.45      195.57     18.95 o 
   7   2   8      144.27      112.19     17.71 o 
   8   2   8       56.44       62.60     16.51 o 
   9   2   8        0.33       16.87     13.16 o 
  10   2   8        6.87      -13.73     14.85 o 
  11   2   8        6.75        7.06     16.74 o 
  12   2   8        8.93       -2.27     12.23 o 
  13   2   8        0.47       -7.77     12.28 o 
 -12   3   8        1.16        0.00     11.10 o 
 -11   3   8        1.80       13.77     10.90 o 
 -10   3   8        8.26       -1.93     13.80 o 
  -9   3   8        1.43       10.22     11.85 o 
  -8   3   8       25.52      -16.52     16.52 o 
  -7   3   8        6.52       24.19     14.71 o 
  -6   3   8      189.24      161.11     20.32 o 
  -5   3   8       81.30       45.44     15.23 o 
  -4   3   8       23.97       21.00     12.60 o 
  -3   3   8       12.72       29.61      8.27 o 
  -2   3   8       28.17       30.34     10.57 o 
  -1   3   8       58.23       69.18     13.18 o 
   0   3   8        0.02       16.57      7.15 o 
   1   3   8       43.73       42.61     12.25 o 
   2   3   8      685.60      719.37     32.34 o 
   3   3   8        3.14       11.40     10.57 o 
   4   3   8       14.92       32.14     10.53 o 
   5   3   8        0.84      -12.42     12.69 o 
   6   3   8        0.03       13.46     10.73 o 
   7   3   8        1.15      -10.10     12.02 o 
   8   3   8       21.21       38.95     13.97 o 
   9   3   8       28.30       38.29     15.26 o 
  10   3   8        7.39        9.12     13.91 o 
  11   3   8       10.34       15.16     14.11 o 
  12   3   8        0.78        9.70     11.79 o 
  -9   4   8        8.52       -7.48     13.53 o 
  -8   4   8        2.02       -9.73     11.49 o 
  -7   4   8       22.65      -16.38     16.38 o 
  -6   4   8       17.74       -9.54     13.65 o 
  -5   4   8        2.84       -9.41     12.99 o 
  -4   4   8        0.45        5.51     12.40 o 
  -3   4   8       10.53       12.89     11.96 o 
  -2   4   8       11.70       25.51     13.12 o 
  -1   4   8        4.34       -3.62     12.09 o 
   0   4   8        6.94       -7.81      9.11 o 
   1   4   8      105.60      102.96     16.22 o 
   2   4   8       12.67        5.67     12.32 o 
   3   4   8       48.40       13.54     16.00 o 
   4   4   8       27.59       21.82     12.25 o 
   5   4   8       48.06       55.36     14.81 o 
   6   4   8       10.82       12.64     17.65 o 
   7   4   8        0.02        0.00     14.81 o 
   8   4   8       20.87       15.16     14.94 o 
   9   4   8        1.00       -4.24     11.51 o 
  -5   5   8        2.07       15.43     10.29 o 
  -4   5   8        0.41       -9.78     12.74 o 
  -3   5   8        0.27       -1.91     12.57 o 
  -2   5   8       21.35       19.48     14.61 o 
  -1   5   8        2.97       -9.91     12.28 o 
   0   5   8        2.81       15.18     18.85 o 
   1   5   8        0.01       -4.05     12.74 o 
   2   5   8        0.22       12.17     10.55 o 
   3   5   8        0.21      -14.76     14.76 o 
   4   5   8        4.04       33.64     11.41 o 
   5   5   8        0.81      -13.92     13.92 o 
 -13   0   9        9.48       41.83     13.54 o 
 -11   0   9        9.95       20.47     17.01 o 
  -9   0   9      217.50      212.69     20.90 o 
  -7   0   9      112.01      125.08     14.29 o 
  -5   0   9     5861.76     6365.93     64.49 o 
  -3   0   9     6507.01     6439.90     61.16 o 
  -1   0   9      338.53      304.76     13.67 o 
   1   0   9     7706.85     7871.38     54.12 o 
   3   0   9       69.86       85.90     10.55 o 
   5   0   9      445.54      415.95     17.74 o 
   7   0   9       64.26       59.86     11.92 o 
   9   0   9       46.74       72.19     24.81 o 
  11   0   9      583.29      534.71     34.91 o 
  13   0   9       22.42       24.85     13.38 o 
 -14   1   9        0.06       -5.61     11.38 o 
 -13   1   9       11.19       10.84     13.43 o 
 -12   1   9        0.16        0.17     14.44 o 
 -11   1   9       77.31       55.98     19.66 o 
 -10   1   9      155.04      119.38     21.70 o 
  -9   1   9       17.96       11.01     13.48 o 
  -8   1   9      248.63      258.90     21.59 o 
  -7   1   9      231.13      247.28     19.10 o 
  -6   1   9      273.85      320.84     18.64 o 
  -5   1   9       94.64       87.42     11.78 o 
  -4   1   9     1446.43     1426.46     33.31 o 
  -3   1   9      397.98      383.08     16.34 o 
  -2   1   9       18.00        7.68      8.46 o 
  -1   1   9      296.88      268.52     14.06 o 
   0   1   9      734.49      772.51     72.72 o 
   1   1   9     2016.52     1909.21     33.63 o 
   2   1   9     1596.71     1626.09     29.51 o 
   3   1   9      306.91      291.08     14.67 o 
   4   1   9       66.91       63.30      8.85 o 
   5   1   9      812.20      866.68     27.38 o 
   6   1   9       27.46       36.60      8.42 o 
   7   1   9      126.54      109.90     13.16 o 
   8   1   9        1.58       14.66     10.24 o 
   9   1   9      189.42      224.06     21.09 o 
  10   1   9      155.19      194.04     21.39 o 
  11   1   9      233.89      246.37     26.68 o 
  12   1   9       38.51       41.23     14.92 o 
  13   1   9        6.80       -6.20     14.26 o 
  14   1   9       40.00       13.58     11.73 o 
 -13   2   9        0.15        3.87     10.19 o 
 -12   2   9        5.81       31.81     11.31 o 
 -11   2   9       10.76      -14.01     14.01 o 
 -10   2   9       62.48       80.31     16.21 o 
  -9   2   9       54.23       90.75     18.48 o 
  -8   2   9       80.55      131.46     16.97 o 
  -7   2   9      931.53      920.08     36.78 o 
  -6   2   9        6.57       13.48      9.52 o 
  -5   2   9       20.74        2.66     11.95 o 
  -4   2   9      184.23      192.93     15.79 o 
  -3   2   9      259.46      275.39     17.58 o 
  -2   2   9     1666.19     1667.23     38.87 o 
  -1   2   9     1763.12     1758.78     39.83 o 
   0   2   9     2421.01     2494.99     32.60 o 
   1   2   9      826.71      817.80     29.61 o 
   2   2   9        3.40        8.09      7.80 o 
   3   2   9       65.46       51.91     12.21 o 
   4   2   9      100.26       86.81     13.82 o 
   5   2   9      127.08      117.14     15.19 o 
   6   2   9       58.90       60.54     12.50 o 
   7   2   9      101.24       72.41     17.12 o 
   8   2   9        7.17       -1.98     13.63 o 
   9   2   9       36.39       19.09     14.81 o 
  10   2   9        4.14       -6.95     13.07 o 
  11   2   9        0.02       -4.63     16.21 o 
  12   2   9        0.19      -14.15     14.15 o 
  13   2   9        5.22        9.44     10.31 o 
 -11   3   9        7.87      -13.10     13.10 o 
 -10   3   9        4.31      -14.99     14.99 o 
  -9   3   9        8.24       18.49     12.24 o 
  -8   3   9      151.38      154.20     19.34 o 
  -7   3   9      201.06      233.93     22.35 o 
  -6   3   9       75.84       91.33     16.70 o 
  -5   3   9      241.91      272.36     22.10 o 
  -4   3   9       91.92       76.70     14.61 o 
  -3   3   9       69.55       86.61     13.50 o 
  -2   3   9        2.53       -1.62      8.87 o 
  -1   3   9        2.45        9.25      9.79 o 
   0   3   9       33.14       25.34      8.04 o 
   1   3   9      112.30      150.87     16.27 o 
   2   3   9      136.14      129.23     17.39 o 
   3   3   9      196.56      160.20     20.13 o 
   4   3   9       61.64       32.46     16.22 o 
   5   3   9       57.88       77.88     12.89 o 
   6   3   9       88.19       78.98     18.04 o 
   7   3   9        0.80      -14.12     14.12 o 
   8   3   9       54.12       52.26     15.47 o 
   9   3   9        6.24        8.96     13.05 o 
  10   3   9       21.87       20.29     12.74 o 
  11   3   9        0.02       23.46     12.96 o 
  -9   4   9        0.96        5.68     10.11 o 
  -8   4   9        1.93      -14.35     14.35 o 
  -7   4   9        0.03       23.54      9.50 o 
  -6   4   9        1.52      -11.65     13.81 o 
  -5   4   9       29.02       15.37     13.59 o 
  -4   4   9       18.39       24.44     12.33 o 
  -3   4   9        0.01       -7.45     11.65 o 
  -2   4   9       19.80        1.90     14.92 o 
  -1   4   9       54.66       43.94     13.92 o 
   0   4   9       37.57       36.03     21.09 o 
   1   4   9       38.47       48.06     13.66 o 
   2   4   9       35.00       35.72     11.75 o 
   3   4   9       28.10        5.86     13.94 o 
   4   4   9       11.70       13.87     16.07 o 
   5   4   9        7.81       28.70     13.50 o 
   6   4   9       15.32        2.12     14.44 o 
   7   4   9        2.31       30.25     13.06 o 
   8   4   9        6.73        0.00     14.75 o 
   9   4   9        4.24       12.71     14.29 o 
  -5   5   9        2.15        2.28      0.72 o 
  -4   5   9       11.63       27.34     11.08 o 
  -3   5   9        0.03       15.80     11.80 o 
  -2   5   9       16.88       41.44     15.17 o 
  -1   5   9        0.06        0.00     11.67 o 
   0   5   9        4.02        0.43      8.95 o 
   1   5   9       12.85       18.15     11.49 o 
   2   5   9        0.66      -10.31     12.74 o 
   3   5   9        1.30       14.51     11.69 o 
   4   5   9        0.45      -12.95     12.95 o 
   5   5   9        1.45      -13.64     13.64 o 
 -14   0  10        4.04      -14.61     14.61 o 
 -12   0  10       12.57       36.28     17.33 o 
 -10   0  10      270.89      302.99     27.48 o 
  -8   0  10      507.21      493.10     25.43 o 
  -6   0  10      540.53      490.67     22.47 o 
  -4   0  10       52.37       41.96      8.55 o 
  -2   0  10       15.53        3.48      6.43 o 
   0   0  10       74.42       72.40     19.81 o 
   2   0  10     1917.35     1847.86     31.17 o 
   4   0  10       35.84       35.61      7.47 o 
   6   0  10     1497.88     1586.14     37.27 o 
   8   0  10      105.08       90.91     14.83 o 
  10   0  10       94.05      102.92     23.45 o 
  12   0  10       46.95       47.11     17.38 o 
  14   0  10        8.80       19.87      9.78 o 
 -13   1  10        0.57      -15.38     15.38 o 
 -12   1  10       39.50       76.30     14.06 o 
 -11   1  10       41.98       63.37     15.23 o 
 -10   1  10       42.74       54.25     15.02 o 
  -9   1  10        1.69       16.83     10.77 o 
  -8   1  10       52.80       63.92     14.89 o 
  -7   1  10      352.18      393.65     21.03 o 
  -6   1  10      268.18      287.10     18.94 o 
  -5   1  10       92.85       93.00     11.00 o 
  -4   1  10      623.53      611.77     23.06 o 
  -3   1  10      130.66      133.80     10.52 o 
  -2   1  10       31.50       22.94      6.32 o 
  -1   1  10      588.67      574.95     18.99 o 
   0   1  10     6334.37     6547.45     76.56 o 
   1   1  10       14.76       15.23      6.83 o 
   2   1  10     6259.12     6397.97     58.53 o 
   3   1  10       51.41       55.61      9.61 o 
   4   1  10      292.30      266.22     16.85 o 
   5   1  10      799.90      834.34     27.05 o 
   6   1  10        3.84       10.00      7.11 o 
   7   1  10       18.28       33.39     10.51 o 
   8   1  10       23.93       11.65     11.38 o 
   9   1  10        1.31       11.42     13.14 o 
  10   1  10      101.46      159.76     19.89 o 
  11   1  10       27.73       41.66     16.94 o 
  12   1  10       11.58       -6.92     15.83 o 
  13   1  10        0.03        0.00     12.59 o 
  14   1  10        1.74       11.55      8.00 o 
 -13   2  10        4.54        5.72     12.14 o 
 -12   2  10        7.10       10.56     14.36 o 
 -11   2  10       68.99       72.37     18.46 o 
 -10   2  10      103.16      102.50     19.74 o 
  -9   2  10      270.02      271.91     22.11 o 
  -8   2  10      226.43      254.76     20.65 o 
  -7   2  10      141.33      158.18     22.22 o 
  -6   2  10      116.02      135.29     15.06 o 
  -5   2  10        6.44       26.49      8.22 o 
  -4   2  10        4.31       15.47      8.53 o 
  -3   2  10      151.37      172.52     15.07 o 
  -2   2  10       11.70        5.71     10.87 o 
  -1   2  10     2429.54     2431.42     47.44 o 
   0   2  10     1065.75     1083.50     55.44 o 
   1   2  10      651.28      688.26     25.71 o 
   2   2  10      285.85      316.63     17.94 o 
   3   2  10      191.99      186.88     16.23 o 
   4   2  10       31.26       41.20      9.88 o 
   5   2  10      131.43      138.35     14.85 o 
   6   2  10      116.00      103.03     14.95 o 
   7   2  10        9.37      -10.65     12.89 o 
   8   2  10        4.82       11.63     14.18 o 
   9   2  10       38.91       21.55     16.16 o 
  10   2  10        0.11       -4.67     15.97 o 
  11   2  10        0.03       -6.83     14.66 o 
  12   2  10        0.20      -13.11     13.11 o 
  13   2  10        8.46        7.41     11.29 o 
 -11   3  10       24.67        5.83     12.60 o 
 -10   3  10      120.64      115.72     18.70 o 
  -9   3  10       23.86       14.47     13.54 o 
  -8   3  10        2.79       10.10     13.47 o 
  -7   3  10       14.20       19.04     15.83 o 
  -6   3  10      219.22      251.81     21.15 o 
  -5   3  10      301.86      308.78     24.03 o 
  -4   3  10      211.19      274.60     21.26 o 
  -3   3  10       54.61       39.98     13.41 o 
  -2   3  10       73.66       84.49     13.06 o 
  -1   3  10       23.60       15.36      9.44 o 
   0   3  10       48.10       47.69      9.34 o 
   1   3  10        3.33       18.85      9.57 o 
   2   3  10       86.31       52.81     13.95 o 
   3   3  10      784.68      732.08     33.64 o 
   4   3  10       12.30       10.37     14.74 o 
   5   3  10       10.72       -3.54     15.53 o 
   6   3  10      146.39      140.23     20.93 o 
   7   3  10        5.44      -15.37     15.37 o 
   8   3  10       15.01       24.06     14.01 o 
   9   3  10        0.03       -4.55     14.40 o 
  10   3  10        5.64      -16.44     16.44 o 
  11   3  10        3.07       -2.00     13.42 o 
  -9   4  10       10.39       -1.94     13.42 o 
  -8   4  10        1.80       13.70     11.58 o 
  -7   4  10       18.02        9.86     14.39 o 
  -6   4  10       10.60      -14.61     14.61 o 
  -5   4  10       24.58       30.81     11.08 o 
  -4   4  10       13.09       18.85     10.90 o 
  -3   4  10       46.34       45.64     12.02 o 
  -2   4  10       20.91       42.36     13.42 o 
  -1   4  10        1.15       -9.30     13.58 o 
   0   4  10       88.03      110.82     11.91 o 
   1   4  10       48.18       80.16     14.29 o 
   2   4  10       20.84       43.73     13.84 o 
   3   4  10      110.48      122.64     16.52 o 
   4   4  10        3.43        7.98     14.51 o 
   5   4  10       81.77       49.78     18.19 o 
   6   4  10       15.24       29.81     10.57 o 
   7   4  10        0.01      -16.09     16.09 o 
   8   4  10        3.34       19.45     12.40 o 
   9   4  10       15.86       14.61     11.69 o 
  -5   5  10        0.60      -14.38     14.38 o 
  -4   5  10        4.72       13.85     12.37 o 
  -3   5  10       12.50       23.76     12.35 o 
  -2   5  10        2.94       -9.90     13.60 o 
  -1   5  10        8.55       10.07     11.65 o 
   0   5  10        1.54        1.81      0.56 o 
   1   5  10        3.77        0.00      9.65 o 
   2   5  10       18.90        2.01     11.49 o 
   3   5  10        3.19       -6.22     12.64 o 
   4   5  10        0.00        6.34     12.09 o 
   5   5  10        5.98        0.00     12.57 o 
 -13   0  11       26.45       16.14     15.22 o 
 -11   0  11       54.97       51.62     21.51 o 
  -9   0  11       49.74       48.71     13.95 o 
  -7   0  11       70.70       62.55     14.69 o 
  -5   0  11      591.96      525.78     22.41 o 
  -3   0  11     5392.05     5768.98     56.37 o 
  -1   0  11     3688.98     3814.45     42.05 o 
   1   0  11       46.97       29.49      6.67 o 
   3   0  11       19.96       18.25      5.99 o 
   5   0  11     2895.66     2797.53     46.58 o 
   7   0  11      477.18      423.87     22.51 o 
   9   0  11       42.80       31.50     14.34 o 
  11   0  11        7.20       29.27     16.57 o 
  13   0  11        0.29        5.94     14.26 o 
 -13   1  11        0.03       23.76     11.14 o 
 -12   1  11       25.27       41.70     16.39 o 
 -11   1  11        8.16       -6.77     14.61 o 
 -10   1  11        7.70       31.97     11.40 o 
  -9   1  11       37.04       26.55     12.45 o 
  -8   1  11       40.04       73.91     11.69 o 
  -7   1  11        2.41       17.89     11.49 o 
  -6   1  11       16.00       40.63      9.76 o 
  -5   1  11     2076.02     2008.16     43.27 o 
  -4   1  11      950.43      975.60     29.87 o 
  -3   1  11      590.28      546.37     21.24 o 
  -2   1  11        0.03        0.78      6.04 o 
  -1   1  11     2373.29     2585.31     38.06 o 
   0   1  11      351.87      351.60     15.55 o 
   1   1  11       32.47       13.82      9.13 o 
   2   1  11     1435.88     1404.93     31.40 o 
   3   1  11     1359.35     1311.51     31.28 o 
   4   1  11      118.12      123.99     12.65 o 
   5   1  11       30.89       20.78      9.10 o 
   6   1  11        6.37       22.15      7.91 o 
   7   1  11        0.74        7.56      9.18 o 
   8   1  11        1.34      -11.69     11.69 o 
   9   1  11      260.63      253.11     24.02 o 
  10   1  11      107.75       87.59     18.09 o 
  11   1  11       25.89       13.97     16.44 o 
  12   1  11        7.16      -16.13     16.13 o 
  13   1  11        0.86       21.74     11.54 o 
 -13   2  11       10.02       18.93     10.91 o 
 -12   2  11       11.60       16.88     11.25 o 
 -11   2  11        0.01      -19.72     19.72 o 
 -10   2  11       10.87       43.07     13.50 o 
  -9   2  11      304.05      355.22     27.56 o 
  -8   2  11        4.46        5.56     14.02 o 
  -7   2  11        4.96       16.92     12.43 o 
  -6   2  11       39.67       38.81     15.58 o 
  -5   2  11        0.47        4.24      8.73 o 
  -4   2  11       73.63       63.80     13.02 o 
  -3   2  11       28.53       22.60      6.66 o 
  -2   2  11      111.73      123.41     12.42 o 
  -1   2  11     1043.32     1096.69     32.10 o 
   0   2  11      482.62      508.21     15.95 o 
   1   2  11        1.76       15.05      6.85 o 
   2   2  11       43.65       36.11     10.12 o 
   3   2  11        4.73        0.00     10.66 o 
   4   2  11      224.67      250.39     16.94 o 
   5   2  11       55.37       47.13     11.24 o 
   6   2  11        2.80       -9.13      9.13 o 
   7   2  11       13.58       17.92     11.48 o 
   8   2  11       99.37       85.47     18.40 o 
   9   2  11       17.76       34.70     14.68 o 
  10   2  11       56.80       16.03     18.50 o 
  11   2  11       17.47       11.37     14.83 o 
  12   2  11        3.36        4.17     13.32 o 
  13   2  11        0.00      -10.03     10.03 o 
 -11   3  11        0.06       25.69      9.68 o 
 -10   3  11        0.01       16.65     14.75 o 
  -9   3  11       73.04       74.60     15.74 o 
  -8   3  11       98.02       95.80     18.42 o 
  -7   3  11        3.47       11.57     12.06 o 
  -6   3  11      187.37      187.47     25.06 o 
  -5   3  11        5.17       24.41     13.47 o 
  -4   3  11      106.04      139.45     18.55 o 
  -3   3  11       71.96      105.50     14.88 o 
  -2   3  11      186.08      196.98     17.45 o 
  -1   3  11        1.41       -9.36     12.29 o 
   0   3  11      150.18      166.03     12.79 o 
   1   3  11        4.97       14.34      8.39 o 
   2   3  11       70.56       61.57     12.75 o 
   3   3  11       89.31       97.41     14.92 o 
   4   3  11       37.21       35.25     14.37 o 
   5   3  11        2.22       20.32     13.01 o 
   6   3  11        1.47       13.77     12.43 o 
   7   3  11      109.18       83.58     19.02 o 
   8   3  11       18.54       28.54     14.40 o 
   9   3  11        6.29      -15.68     15.94 o 
  10   3  11        1.72        8.84     11.09 o 
  11   3  11       29.71        8.18     15.96 o 
  -9   4  11        1.19       21.05      9.82 o 
  -8   4  11        5.38       11.91     12.86 o 
  -7   4  11       14.84       37.82     13.09 o 
  -6   4  11        7.43       19.66     12.60 o 
  -5   4  11       10.65       15.44     13.44 o 
  -4   4  11        7.49       11.51     11.29 o 
  -3   4  11       28.79       37.75     13.57 o 
  -2   4  11       13.52       18.70     14.96 o 
  -1   4  11        0.40        5.68     11.13 o 
   0   4  11       31.42       24.67     10.17 o 
   1   4  11       65.59       86.55     15.14 o 
   2   4  11        1.42        7.72     11.58 o 
   3   4  11        1.30      -11.57     11.57 o 
   4   4  11        1.32      -13.20     13.20 o 
   5   4  11       12.41      -12.58     16.38 o 
   6   4  11       26.28       57.64     13.48 o 
   7   4  11       17.09        2.24     15.90 o 
   8   4  11        1.48       10.72     13.87 o 
   9   4  11        1.00       -8.38     13.15 o 
  -4   5  11        4.60      -14.02     14.02 o 
  -3   5  11        2.12        3.99     12.73 o 
  -2   5  11        0.01        4.08     12.04 o 
  -1   5  11        2.62       28.39     11.43 o 
   0   5  11        0.42       -9.17      9.17 o 
   1   5  11        0.41      -12.23     14.44 o 
   2   5  11       45.63       68.47     15.46 o 
   3   5  11        3.94       -1.99     12.18 o 
   4   5  11        0.01      -10.64     13.99 o 
   5   5  11        0.84      -12.46     12.46 o 
 -12   0  12       37.55       34.18     19.87 o 
 -10   0  12        7.77       34.82     15.67 o 
  -8   0  12      363.68      355.51     23.18 o 
  -6   0  12      138.12      160.20     13.46 o 
  -4   0  12      866.12      951.14     34.64 o 
  -2   0  12      626.05      558.23     20.68 o 
   0   0  12    13469.72    14121.47     58.52 o 
   2   0  12      337.36      413.04     16.13 o 
   4   0  12      103.34      113.19     12.97 o 
   6   0  12       62.29       61.18      9.99 o 
   8   0  12      296.43      363.29     22.69 o 
  10   0  12        4.79       25.64     11.69 o 
  12   0  12        0.01      -13.14     15.53 o 
  14   0  12        1.16        7.79     10.85 o 
 -13   1  12        4.70       21.46     13.82 o 
 -12   1  12       32.12       33.66      9.97 o 
 -11   1  12       20.27       -2.41     18.54 o 
 -10   1  12       77.92      116.90     16.38 o 
  -9   1  12        0.22      -13.85     13.85 o 
  -8   1  12       92.02       69.27     15.27 o 
  -7   1  12      159.79      169.64     17.42 o 
  -6   1  12      343.59      360.84     22.48 o 
  -5   1  12     1285.92     1320.98     39.92 o 
  -4   1  12      787.17      731.75     28.55 o 
  -3   1  12      315.90      278.82     21.46 o 
  -2   1  12        0.27       15.71      6.02 o 
  -1   1  12        1.93       -7.84      9.41 o 
   0   1  12      533.02      677.74    172.45 o 
   1   1  12      125.74       77.03     14.53 o 
   2   1  12        0.74       -9.30      9.30 o 
   3   1  12      140.35       97.32     13.90 o 
   4   1  12      432.62      342.36     18.31 o 
   5   1  12        3.36       -7.02      7.02 o 
   6   1  12       83.38       98.61     12.43 o 
   7   1  12        0.40       24.69     11.94 o 
   8   1  12       29.68       35.21     13.42 o 
   9   1  12        0.00        0.32     11.45 o 
  10   1  12       58.52       66.54     17.99 o 
  11   1  12       18.20       20.74     14.01 o 
  12   1  12        0.63       30.83     12.37 o 
  13   1  12        3.00        3.87     12.72 o 
 -12   2  12        3.90       10.47     13.55 o 
 -11   2  12       10.34       11.05     12.92 o 
 -10   2  12        8.14        0.00     12.91 o 
  -9   2  12        3.54       16.49     15.18 o 
  -8   2  12       14.17       17.18     14.80 o 
  -7   2  12       32.89       50.47     14.79 o 
  -6   2  12       68.42       59.09     15.03 o 
  -5   2  12       65.96       77.88     11.36 o 
  -4   2  12        0.86        0.00      8.47 o 
  -3   2  12      450.47      452.43     21.07 o 
  -2   2  12       89.12       90.18     12.62 o 
  -1   2  12      820.03      955.98     30.24 o 
   0   2  12       51.30       38.76      7.38 o 
   1   2  12       58.54       46.96     12.49 o 
   2   2  12        0.22      -15.20     15.20 o 
   3   2  12       85.38       89.00     13.56 o 
   4   2  12       61.31       36.42     11.14 o 
   5   2  12       27.15       15.31     10.67 o 
   6   2  12       11.46       28.17      8.56 o 
   7   2  12       17.95       22.10     13.42 o 
   8   2  12       32.18        1.97     17.78 o 
   9   2  12        6.54        4.48     11.77 o 
  10   2  12        5.41       18.49     15.81 o 
  11   2  12       16.47       11.33     15.18 o 
  12   2  12       33.76        8.24     14.25 o 
 -11   3  12        0.92       17.83     11.96 o 
 -10   3  12        6.35        0.00     14.19 o 
  -9   3  12        1.63       -2.03     14.71 o 
  -8   3  12        7.78       14.27     12.13 o 
  -7   3  12       10.25      -12.24     12.24 o 
  -6   3  12       62.19       89.56     17.22 o 
  -5   3  12       32.62        5.31     12.39 o 
  -4   3  12       11.63       17.17     11.79 o 
  -3   3  12      207.73      233.18     21.02 o 
  -2   3  12       50.32       66.37     12.59 o 
  -1   3  12       31.31       43.18     11.39 o 
   0   3  12       94.11      106.09     10.76 o 
   1   3  12       59.90       49.89     13.95 o 
   2   3  12        2.57       18.30      9.68 o 
   3   3  12        3.09       27.20     11.04 o 
   4   3  12       51.97       25.05     15.35 o 
   5   3  12       12.77        0.00     13.73 o 
   6   3  12        4.15        1.88     15.30 o 
   7   3  12       30.53       31.63     14.62 o 
   8   3  12        5.55       31.07     13.98 o 
   9   3  12        9.03       38.18     12.23 o 
  10   3  12        0.53        8.84     12.59 o 
  11   3  12       14.08       16.19     13.93 o 
  -9   4  12        8.17       -7.66     13.76 o 
  -8   4  12        3.49      -13.54     13.54 o 
  -7   4  12       25.02       30.08     15.45 o 
  -6   4  12       20.07       23.80     14.03 o 
  -5   4  12        0.66       -3.95     13.16 o 
  -4   4  12       33.23        3.82     15.27 o 
  -3   4  12        0.10        0.66     10.30 o 
  -2   4  12       14.45        7.67     12.08 o 
  -1   4  12       15.91       13.17     12.93 o 
   0   4  12        0.45        0.63      0.15 o 
   1   4  12       27.30        9.55     13.37 o 
   2   4  12       34.10       36.87     13.89 o 
   3   4  12       24.76       17.95     15.32 o 
   4   4  12        2.93       26.42     12.14 o 
   5   4  12       19.89        0.00     16.00 o 
   6   4  12        1.55      -10.81     15.18 o 
   7   4  12        3.09      -14.57     14.57 o 
   8   4  12        9.20       17.12     12.16 o 
   9   4  12        0.95        6.13     12.45 o 
  -4   5  12        0.36        0.58      9.04 o 
  -3   5  12        0.85        2.08     12.14 o 
  -2   5  12       11.00       -4.07     12.40 o 
  -1   5  12        0.01       -8.27     12.20 o 
   0   5  12        0.30       -9.20      9.20 o 
   1   5  12        4.83        6.20     11.20 o 
   2   5  12       10.83       21.00     12.01 o 
   3   5  12       19.28       16.89     12.72 o 
   4   5  12        0.69        6.46     11.54 o 
 -13   0  13        0.03        2.21     14.17 o 
 -11   0  13      210.39      130.00     22.14 o 
  -9   0  13       60.88       81.27     15.79 o 
  -7   0  13      909.62      882.75     34.89 o 
  -5   0  13        7.75       -1.07      6.96 o 
  -3   0  13     1317.12     1278.06     31.31 o 
  -1   0  13      521.82      566.71     20.40 o 
   1   0  13     1325.87     1319.16     29.30 o 
   3   0  13        0.64        0.00      5.99 o 
   5   0  13      467.70      482.31     21.97 o 
   7   0  13       99.11       92.74     14.88 o 
   9   0  13       39.74       70.30     13.33 o 
  11   0  13       44.50       38.53     14.45 o 
  13   0  13        0.09       14.87     11.06 o 
 -13   1  13        0.54        6.46     12.13 o 
 -12   1  13        3.16       11.59     16.42 o 
 -11   1  13       56.70       42.14     17.60 o 
 -10   1  13        1.69       28.54     13.03 o 
  -9   1  13       42.71       45.80     12.77 o 
  -8   1  13        1.61        0.00     11.49 o 
  -7   1  13      157.56      219.53     17.76 o 
  -6   1  13        0.00       15.39     12.47 o 
  -5   1  13      310.66      311.51     24.73 o 
  -4   1  13        3.45      -15.72     15.72 o 
  -3   1  13     2518.42     2497.03     46.01 o 
  -2   1  13      121.71      100.75     12.01 o 
  -1   1  13      912.29      939.07     28.12 o 
   0   1  13     2207.43     2174.90    112.30 o 
   1   1  13      415.04      445.19     20.66 o 
   2   1  13      325.85      293.26     15.44 o 
   3   1  13     1405.58     1402.75     34.16 o 
   4   1  13       36.85       19.07      8.25 o 
   5   1  13      173.34      158.07     13.54 o 
   6   1  13       28.83       33.71      9.82 o 
   7   1  13        8.24        3.27     10.64 o 
   8   1  13        7.17        7.29     10.39 o 
   9   1  13        0.80       12.32     12.03 o 
  10   1  13       15.79       26.91     14.45 o 
  11   1  13       13.20        9.24     10.82 o 
  12   1  13        8.86       23.90     11.95 o 
  13   1  13        0.55       18.48     11.26 o 
 -12   2  13        5.25       14.73     13.12 o 
 -11   2  13        3.73      -15.56     15.56 o 
 -10   2  13        2.74        2.26     15.09 o 
  -9   2  13       18.36      -12.26     12.26 o 
  -8   2  13       14.58       38.79     11.08 o 
  -7   2  13       54.58       39.35     16.38 o 
  -6   2  13        4.06       22.94     11.34 o 
  -5   2  13      144.88      160.55     16.35 o 
  -4   2  13      243.16      227.56     16.92 o 
  -3   2  13      134.94      138.85     15.40 o 
  -2   2  13      418.43      449.22     22.69 o 
  -1   2  13       14.66       47.47     14.21 o 
   0   2  13       26.81       31.31      6.73 o 
   1   2  13       69.50       59.79     19.11 o 
   2   2  13      996.68     1143.81     32.89 o 
   3   2  13      292.10      312.04     19.43 o 
   4   2  13       77.07       70.69     11.65 o 
   5   2  13        6.92       13.91     10.37 o 
   6   2  13       75.33       85.27     13.80 o 
   7   2  13      125.01       84.42     17.05 o 
   8   2  13       74.31       61.93     15.77 o 
   9   2  13       41.63       51.12     17.23 o 
  10   2  13       61.70       67.44     19.22 o 
  11   2  13       10.86        0.00     13.12 o 
  12   2  13        6.84       -1.92     14.65 o 
 -11   3  13       10.98       15.78     13.60 o 
 -10   3  13        0.11        8.26     14.45 o 
  -9   3  13        0.48       12.57     11.68 o 
  -8   3  13       63.90       82.47     14.88 o 
  -7   3  13       21.74       29.72     12.67 o 
  -6   3  13        2.90       20.86     11.67 o 
  -5   3  13       49.99       61.68     12.59 o 
  -4   3  13        0.02        1.78     10.19 o 
  -3   3  13        1.30        6.70     13.14 o 
  -2   3  13      101.26      143.21     16.40 o 
  -1   3  13       95.24       97.76     17.08 o 
   0   3  13      247.98      248.92     15.59 o 
   1   3  13        8.25        3.20     13.03 o 
   2   3  13       41.60       38.69     13.07 o 
   3   3  13      147.50      149.47     18.72 o 
   4   3  13       10.12      -14.99     14.99 o 
   5   3  13      263.61      273.86     23.56 o 
   6   3  13      167.39      153.94     21.61 o 
   7   3  13        0.43        0.00     12.65 o 
   8   3  13        7.05        6.64     10.99 o 
   9   3  13        3.50       18.00     13.43 o 
  10   3  13        0.06        4.30     13.53 o 
  11   3  13        1.86        9.80     12.71 o 
  -8   4  13       12.20        2.08     11.94 o 
  -7   4  13        1.96        8.08     11.72 o 
  -6   4  13       48.68       54.30     11.41 o 
  -5   4  13       32.00       -3.93     13.73 o 
  -4   4  13       12.73      -15.63     15.63 o 
  -3   4  13       17.92       13.42     12.05 o 
  -2   4  13        0.00        1.85     12.00 o 
  -1   4  13        0.25       -3.74     13.31 o 
   0   4  13       37.04       48.75     17.31 o 
   1   4  13        5.41        1.90     11.37 o 
   2   4  13       16.34       27.33     11.64 o 
   3   4  13        8.01       28.03      9.97 o 
   4   4  13       23.48        4.01     15.82 o 
   5   4  13        2.61        6.29     13.98 o 
   6   4  13       26.87        2.04     14.76 o 
   7   4  13       15.76       34.75     14.55 o 
   8   4  13        2.00      -12.12     12.12 o 
  -4   5  13        1.68      -14.93     14.93 o 
  -3   5  13        0.00       22.56     10.62 o 
  -2   5  13        1.31       10.25     13.36 o 
  -1   5  13        4.89        4.13     13.75 o 
   0   5  13        0.08      -10.10     10.10 o 
   1   5  13        4.91       -4.19     11.35 o 
   2   5  13       12.75        2.19     13.94 o 
   3   5  13        0.18      -12.44     12.44 o 
   4   5  13        2.11       19.40     12.21 o 
 -12   0  14      104.35       85.59     19.01 o 
 -10   0  14       59.67       36.27     14.51 o 
  -8   0  14      273.48      277.24     23.44 o 
  -6   0  14      736.07      744.15     28.50 o 
  -4   0  14        0.69       -7.72      7.72 o 
  -2   0  14      112.97      101.82     11.58 o 
   0   0  14     4595.14     4758.02    120.03 o 
   2   0  14      129.75      140.03     12.59 o 
   4   0  14     1958.29     2153.22     41.93 o 
   6   0  14      222.86      243.78     17.68 o 
   8   0  14       47.51       54.66     13.87 o 
  10   0  14       35.19       41.67     15.49 o 
  12   0  14        7.16      -15.35     15.35 o 
 -13   1  14        6.17       21.09     13.60 o 
 -12   1  14        8.10       16.37     13.76 o 
 -11   1  14        1.78        9.51     16.38 o 
 -10   1  14      175.88      185.92     20.44 o 
  -9   1  14       75.07       83.94     16.95 o 
  -8   1  14        3.99       21.97     10.16 o 
  -7   1  14       61.54       73.74     17.83 o 
  -6   1  14      320.60      354.14     21.30 o 
  -5   1  14      126.05       96.23     17.40 o 
  -4   1  14      189.12      187.14     14.93 o 
  -3   1  14       21.38      -22.21     22.21 o 
  -2   1  14     1866.26     1942.26     39.59 o 
  -1   1  14     1703.66     1657.02     36.86 o 
   0   1  14       45.31     -415.48    415.48 o 
   1   1  14      401.26      390.83     18.28 o 
   2   1  14       60.42       61.18     19.51 o 
   3   1  14      412.17      392.25     19.51 o 
   4   1  14       12.14       19.87      5.93 o 
   5   1  14      251.91      276.99     19.60 o 
   6   1  14      259.59      198.22     18.67 o 
   7   1  14       55.94       63.16     13.98 o 
   8   1  14        2.44       18.88     11.27 o 
   9   1  14       31.29       31.47     16.60 o 
  10   1  14      133.90      138.14     22.14 o 
  11   1  14        4.24        4.63     16.99 o 
  12   1  14       67.53       76.06     16.47 o 
  13   1  14        0.00      -11.87     11.87 o 
 -12   2  14       20.96       20.99     14.06 o 
 -11   2  14        8.36      -11.21     13.97 o 
 -10   2  14       12.83       15.46     15.97 o 
  -9   2  14       83.74       87.27     17.15 o 
  -8   2  14        3.51        3.46      0.99 o 
  -7   2  14      128.35      161.04     19.81 o 
  -6   2  14      631.52      594.88     30.84 o 
  -5   2  14      153.63      149.85     18.69 o 
  -4   2  14       86.32       70.14     15.03 o 
  -3   2  14      108.07      129.90     13.48 o 
  -2   2  14      210.21      221.54     18.59 o 
  -1   2  14      763.94      817.49     28.79 o 
   0   2  14       11.02       -1.25     14.17 o 
   1   2  14     1409.76     1396.32     39.10 o 
   2   2  14     2436.11     2609.29     52.03 o 
   3   2  14      115.20      129.84     16.94 o 
   4   2  14       38.97       67.01     14.32 o 
   5   2  14       71.25       59.42     13.90 o 
   6   2  14       78.84       72.02     15.73 o 
   7   2  14        1.86       11.45     10.61 o 
   8   2  14        0.35        8.40     13.45 o 
   9   2  14      203.98      210.82     24.19 o 
  10   2  14      107.18      144.38     21.40 o 
  11   2  14        0.50      -10.87     16.08 o 
  12   2  14        0.58       -1.85     13.64 o 
 -11   3  14        3.17      -13.74     13.74 o 
 -10   3  14       37.99       -2.04     16.30 o 
  -9   3  14      122.16      125.24     21.12 o 
  -8   3  14       69.46       72.99     19.01 o 
  -7   3  14       80.38       68.56     15.99 o 
  -6   3  14        4.21       -3.96     14.82 o 
  -5   3  14       65.57       77.40     14.03 o 
  -4   3  14       75.17       60.31     17.24 o 
  -3   3  14       59.82       68.89     13.32 o 
  -2   3  14        5.36       15.00     11.12 o 
  -1   3  14       52.64       23.22     15.65 o 
   0   3  14      236.12      251.62     15.41 o 
   1   3  14      187.43      154.15     19.53 o 
   2   3  14        0.69       -5.03     10.34 o 
   3   3  14       11.86        1.86     14.07 o 
   4   3  14      224.69      198.23     25.27 o 
   5   3  14        1.72       35.13     13.31 o 
   6   3  14      180.03      133.50     20.40 o 
   7   3  14        0.01       -8.61     13.56 o 
   8   3  14        7.88        2.26     11.58 o 
   9   3  14        0.02      -13.14     13.14 o 
  10   3  14        0.16        8.54     12.91 o 
  11   3  14       12.82        0.00     11.33 o 
  -8   4  14        0.66        6.01     13.35 o 
  -7   4  14        0.19        6.22     12.44 o 
  -6   4  14        0.62       10.08     11.77 o 
  -5   4  14       27.33       18.00     14.96 o 
  -4   4  14      129.42       77.26     20.42 o 
  -3   4  14        0.62      -13.78     15.14 o 
  -2   4  14        2.58       17.42      9.62 o 
  -1   4  14        0.07       -9.73      9.73 o 
   0   4  14       21.60       21.09      9.50 o 
   1   4  14        3.23        3.36      0.99 o 
   2   4  14       12.50       13.91     11.09 o 
   3   4  14       19.93       30.39     14.61 o 
   4   4  14        1.61        6.32     12.64 o 
   5   4  14        0.14       14.75     13.37 o 
   6   4  14        0.00       -2.24     14.56 o 
   7   4  14        9.67       26.01     15.35 o 
   8   4  14        0.00      -12.22     12.22 o 
  -3   5  14       21.89       22.92     14.01 o 
  -2   5  14        0.41        8.31     10.63 o 
  -1   5  14       10.35      -10.59     13.72 o 
   0   5  14        0.04       15.33     11.47 o 
   1   5  14        1.25       12.71     10.12 o 
   2   5  14        0.00       -4.37     10.89 o 
   3   5  14        1.46       -6.48     12.95 o 
 -13   0  15       12.09      -13.43     15.75 o 
 -11   0  15        4.15      -16.46     16.46 o 
  -9   0  15       30.21       23.13     12.14 o 
  -7   0  15       16.73       11.67      9.72 o 
  -5   0  15     2618.02     2569.40     53.54 o 
  -3   0  15      383.76      400.39     19.84 o 
  -1   0  15       14.87       16.12      8.84 o 
   1   0  15     7684.06     8289.24     70.95 o 
   3   0  15      126.75      107.86     13.57 o 
   5   0  15       28.58       31.26     10.51 o 
   7   0  15      166.58      198.72     17.59 o 
   9   0  15        8.23        0.00     16.50 o 
  11   0  15        1.43       29.05     11.72 o 
  13   0  15        1.18        3.42      9.13 o 
 -13   1  15       10.94       20.92     10.56 o 
 -12   1  15        8.09       -2.33     15.59 o 
 -11   1  15       55.30       57.19     15.04 o 
 -10   1  15        6.73        4.67     15.12 o 
  -9   1  15      260.28      230.86     26.70 o 
  -8   1  15       11.99       13.23     11.30 o 
  -7   1  15       73.96       69.46     14.11 o 
  -6   1  15      318.86      309.01     25.93 o 
  -5   1  15       15.07       13.75     11.63 o 
  -4   1  15      630.97      578.70     26.50 o 
  -3   1  15       72.11       59.29     10.72 o 
  -2   1  15        7.85        6.51     11.19 o 
  -1   1  15       57.99       28.24     16.06 o 
   0   1  15     1052.29     1081.80     40.13 o 
   1   1  15       20.25       -2.05      8.23 o 
   2   1  15     1300.38     1313.89     33.35 o 
   3   1  15        0.39       -7.97      9.00 o 
   4   1  15        0.48       -1.29      8.28 o 
   5   1  15      837.81      904.67     30.72 o 
   6   1  15      116.45      121.61     16.37 o 
   7   1  15       86.94       75.59     16.00 o 
   8   1  15        9.84       19.24     14.43 o 
   9   1  15       19.22       -8.55     16.83 o 
  10   1  15        9.83       20.43     15.19 o 
  11   1  15        1.72        4.50     15.49 o 
  12   1  15       23.75       32.94     11.81 o 
  13   1  15        1.15       15.49      7.11 o 
 -12   2  15        3.35       -8.33     13.75 o 
 -11   2  15        6.80        2.25     17.58 o 
 -10   2  15        0.02        0.00     13.34 o 
  -9   2  15       18.54       32.56     14.99 o 
  -8   2  15      163.61      137.80     20.51 o 
  -7   2  15      360.92      396.09     27.45 o 
  -6   2  15      557.41      586.34     31.89 o 
  -5   2  15      133.80      124.22     18.43 o 
  -4   2  15      143.09      117.68     16.58 o 
  -3   2  15      761.59      860.79     30.87 o 
  -2   2  15      122.92      147.38     16.13 o 
  -1   2  15       68.75       85.95     21.76 o 
   0   2  15      344.92      361.44     15.04 o 
   1   2  15     1530.31     1625.27     44.77 o 
   2   2  15       10.29       17.90     11.49 o 
   3   2  15      693.38      723.88     31.64 o 
   4   2  15      294.83      261.75     21.58 o 
   5   2  15      174.02      146.10     19.35 o 
   6   2  15        2.48       18.22     10.49 o 
   7   2  15        0.68       -1.94     11.44 o 
   8   2  15        0.31       15.05     12.00 o 
   9   2  15        0.75        0.00     13.29 o 
  10   2  15      123.29       88.78     22.63 o 
  11   2  15       25.94       17.23     18.97 o 
  12   2  15        0.74       11.23     11.58 o 
 -10   3  15       20.68       14.68     13.07 o 
  -9   3  15       61.84       36.33     20.03 o 
  -8   3  15        9.48      -14.68     14.68 o 
  -7   3  15       46.48       55.17     14.21 o 
  -6   3  15        9.74       25.57     14.01 o 
  -5   3  15       10.30       24.43     12.21 o 
  -4   3  15        6.32        9.07     12.11 o 
  -3   3  15       94.33       82.48     16.03 o 
  -2   3  15       67.32       53.17     13.10 o 
  -1   3  15       76.74       90.12     16.31 o 
   0   3  15       26.72       28.80     11.04 o 
   1   3  15      179.77      186.61     19.91 o 
   2   3  15       65.69       64.73     14.73 o 
   3   3  15        0.17       -3.70     12.67 o 
   4   3  15      558.51      491.45     33.86 o 
   5   3  15        0.01      -11.91     14.01 o 
   6   3  15        3.02      -13.92     13.92 o 
   7   3  15        6.80       15.21     10.58 o 
   8   3  15        3.57      -13.36     16.82 o 
   9   3  15        5.20      -13.03     13.03 o 
  10   3  15        0.90       -8.43     11.85 o 
  -8   4  15       17.29       12.29     13.23 o 
  -7   4  15        0.01      -13.16     13.16 o 
  -6   4  15       11.19       10.22     13.78 o 
  -5   4  15        3.71       -8.20     13.37 o 
  -4   4  15        2.86      -13.90     13.90 o 
  -3   4  15        9.44        6.06     14.83 o 
  -2   4  15        0.10       -2.04     14.80 o 
  -1   4  15       18.32        2.07     12.90 o 
   0   4  15        0.85        8.92     14.74 o 
   1   4  15       13.74       23.59     12.14 o 
   2   4  15        2.56        2.10     10.54 o 
   3   4  15        1.75       10.28     11.21 o 
   4   4  15        0.84       18.77     13.21 o 
   5   4  15        2.38       -8.65     12.75 o 
   6   4  15        4.12        2.20     14.77 o 
   7   4  15       25.45        6.48     14.83 o 
   8   4  15        0.48       24.93      9.97 o 
  -2   5  15       14.71       16.98     14.67 o 
  -1   5  15        3.56      -12.91     12.91 o 
   0   5  15        6.81        4.24     10.36 o 
   1   5  15        2.73       -2.17     10.08 o 
   2   5  15        0.13       13.00     13.40 o 
   3   5  15        5.97       13.04     13.42 o 
 -12   0  16       64.17       77.91     18.00 o 
 -10   0  16       73.00       49.64     18.18 o 
  -8   0  16        1.54       13.42     12.56 o 
  -6   0  16       55.94       65.82     13.17 o 
  -4   0  16      738.97      779.86     28.05 o 
  -2   0  16       72.80       68.75      9.45 o 
   0   0  16      442.87      527.90     29.92 o 
   2   0  16      517.28      598.41     22.77 o 
   4   0  16        7.04        0.00      7.38 o 
   6   0  16       79.39       94.66     16.44 o 
   8   0  16        4.82       -3.94     12.66 o 
  10   0  16      140.29      201.71     21.13 o 
  12   0  16       12.35        0.00     11.76 o 
 -13   1  16        1.93       12.47      9.86 o 
 -12   1  16        4.04       -4.55     14.78 o 
 -11   1  16       17.14        7.20     17.25 o 
 -10   1  16        0.43      -13.94     15.87 o 
  -9   1  16        0.68       -6.40     18.63 o 
  -8   1  16      287.86      343.66     27.37 o 
  -7   1  16        0.54      -12.26     12.81 o 
  -6   1  16        0.25      -18.53     18.53 o 
  -5   1  16       62.67       59.16     13.00 o 
  -4   1  16      674.45      620.70     29.72 o 
  -3   1  16       15.74       13.59      6.27 o 
  -2   1  16     1315.32     1201.34     33.30 o 
  -1   1  16       19.85        7.77     18.90 o 
   0   1  16      103.60     -133.86    133.86 o 
   1   1  16        0.11       -8.23      8.23 o 
   2   1  16      145.13      110.46     13.10 o 
   3   1  16       33.71        9.54     12.12 o 
   4   1  16       27.85        6.50     10.92 o 
   5   1  16      100.09       91.17     14.00 o 
   6   1  16      649.94      667.04     30.83 o 
   7   1  16        6.44      -12.50     12.50 o 
   8   1  16      223.63      283.06     27.79 o 
   9   1  16        5.81      -17.87     17.87 o 
  10   1  16       99.00       87.03     20.33 o 
  11   1  16       10.31       26.78     11.58 o 
  12   1  16       11.35       13.99     11.22 o 
  13   1  16        0.11       -4.91     10.86 o 
 -12   2  16       11.67       26.86     11.54 o 
 -11   2  16       32.83       24.58     17.49 o 
 -10   2  16        3.84       -6.84     15.14 o 
  -9   2  16       21.81       24.14     15.42 o 
  -8   2  16       11.19        4.20     13.64 o 
  -7   2  16      427.80      445.19     32.44 o 
  -6   2  16        0.04       12.39     15.82 o 
  -5   2  16      122.96      149.97     16.31 o 
  -4   2  16       62.26       45.49     13.41 o 
  -3   2  16      263.00      240.61     21.32 o 
  -2   2  16      187.65      195.99     17.15 o 
  -1   2  16      101.27      103.37     16.39 o 
   0   2  16       90.01       65.90     11.88 o 
   1   2  16      423.00      455.47     24.17 o 
   2   2  16        0.33        1.33     10.66 o 
   3   2  16       16.75        2.95     14.19 o 
   4   2  16       17.20        8.09     14.03 o 
   5   2  16       77.45       53.17     16.63 o 
   6   2  16        5.46        1.92     12.70 o 
   7   2  16        0.14        0.54     10.86 o 
   8   2  16        0.22       -8.58     13.01 o 
   9   2  16       17.74       52.27     16.00 o 
  10   2  16        4.20       -4.64     17.58 o 
  11   2  16       92.41       86.08     17.76 o 
  12   2  16        0.70      -14.47     14.47 o 
 -10   3  16       17.75      -15.64     15.64 o 
  -9   3  16       12.38       12.84     13.93 o 
  -8   3  16       55.57       51.28     15.01 o 
  -7   3  16        6.51       -2.15     15.81 o 
  -6   3  16      119.43      124.04     20.06 o 
  -5   3  16       23.31       17.37     12.15 o 
  -4   3  16       94.01      120.42     16.05 o 
  -3   3  16       14.21       23.30     12.66 o 
  -2   3  16        2.42        1.79     12.01 o 
  -1   3  16       24.14       22.64     14.41 o 
   0   3  16      173.64      178.38     25.51 o 
   1   3  16       56.21       21.09     19.01 o 
   2   3  16       11.60       10.73     10.46 o 
   3   3  16        2.06       -9.19     15.48 o 
   4   3  16       50.35       57.84     17.61 o 
   5   3  16        0.17        0.00     12.60 o 
   6   3  16        8.29       10.68     15.36 o 
   7   3  16       17.51        0.00     15.00 o 
   8   3  16        2.38        6.78     12.84 o 
   9   3  16       15.46        8.65     15.31 o 
  10   3  16        0.09       20.47     12.36 o 
  -8   4  16        0.19        2.02     13.46 o 
  -7   4  16        1.39       29.26     11.07 o 
  -6   4  16        1.21        2.07     11.61 o 
  -5   4  16       86.62       90.88     18.65 o 
  -4   4  16        2.13       12.29     12.73 o 
  -3   4  16       10.55       16.08     12.73 o 
  -2   4  16        6.02       -7.93     13.81 o 
  -1   4  16        0.86      -12.13     12.13 o 
   0   4  16        1.88        2.02      0.57 o 
   1   4  16       30.74       44.06     13.44 o 
   2   4  16       28.79       55.03     12.30 o 
   3   4  16       25.21       51.85     14.12 o 
   4   4  16        4.28       23.15     10.78 o 
   5   4  16        3.80        2.25     14.61 o 
   6   4  16       24.05       30.33     13.64 o 
   7   4  16        0.01      -10.61     12.65 o 
   8   4  16        0.01      -11.72     11.72 o 
  -1   5  16        0.02        2.14     11.32 o 
   0   5  16        4.55       -5.86     17.29 o 
   1   5  16        1.02        2.16     14.16 o 
   2   5  16        2.93      -13.11     13.11 o 
 -13   0  17        4.98        6.97      2.07 o 
 -11   0  17      127.50      137.42     22.54 o 
  -9   0  17       58.97       40.07     14.52 o 
  -7   0  17       12.74       12.66     11.25 o 
  -5   0  17      276.63      278.26     18.19 o 
  -3   0  17      334.43      350.18     19.63 o 
  -1   0  17      926.89      917.31     28.62 o 
   1   0  17      267.02      259.60     16.87 o 
   3   0  17     1238.43     1216.77     33.61 o 
   5   0  17      136.71      125.22     14.12 o 
   7   0  17      397.25      416.71     27.61 o 
   9   0  17      466.80      545.46     34.48 o 
  11   0  17        5.69       23.97     14.72 o 
  13   0  17        1.63        3.16      8.90 o 
 -12   1  17       13.69       16.18     13.52 o 
 -11   1  17        0.00       -9.62     15.97 o 
 -10   1  17       37.01       58.91     17.37 o 
  -9   1  17        0.17      -16.39     16.39 o 
  -8   1  17       30.68      -21.35     21.35 o 
  -7   1  17      138.29      153.30     19.98 o 
  -6   1  17       85.98      104.13     14.30 o 
  -5   1  17       73.68       55.67     14.11 o 
  -4   1  17       89.83       44.31     15.56 o 
  -3   1  17        0.54        6.55      7.07 o 
  -2   1  17       15.34      -12.76     12.76 o 
  -1   1  17     1927.75     1918.81     41.73 o 
   0   1  17       55.95     -120.44    120.44 o 
   1   1  17      275.25      287.40     16.74 o 
   2   1  17        0.65        7.21      6.70 o 
   3   1  17      123.81      169.04     15.27 o 
   4   1  17      153.99      150.44     15.96 o 
   5   1  17        0.02      -13.32     13.32 o 
   6   1  17      126.30      111.18     17.44 o 
   7   1  17       92.35       99.99     19.27 o 
   8   1  17      377.94      304.03     28.95 o 
   9   1  17      159.69      206.64     24.18 o 
  10   1  17      137.11      130.54     22.24 o 
  11   1  17        0.13      -15.52     15.52 o 
  12   1  17        6.51       -3.91     13.41 o 
 -12   2  17        2.01        2.93      0.94 o 
 -11   2  17       25.49       22.35     15.62 o 
 -10   2  17        1.40       27.47     13.49 o 
  -9   2  17       23.37       -2.29     13.77 o 
  -8   2  17       37.79       44.45     15.17 o 
  -7   2  17        0.61       -2.11     14.49 o 
  -6   2  17       22.12       11.07     14.50 o 
  -5   2  17       51.39       44.73     15.26 o 
  -4   2  17      150.98      137.73     16.83 o 
  -3   2  17       19.42        7.62     11.31 o 
  -2   2  17      295.20      273.50     21.06 o 
  -1   2  17       96.88      126.58     18.47 o 
   0   2  17       33.09       21.47     10.76 o 
   1   2  17        0.05      -10.07     10.60 o 
   2   2  17       33.81       58.26     13.03 o 
   3   2  17      105.05      132.73     16.59 o 
   4   2  17      154.99      149.76     28.08 o 
   5   2  17       52.86       26.75     15.84 o 
   6   2  17       32.70       44.16     14.36 o 
   7   2  17       26.51       57.98     13.87 o 
   8   2  17       10.69       26.56     13.69 o 
   9   2  17        4.02        6.79     13.06 o 
  10   2  17        4.36      -15.34     15.34 o 
  11   2  17       76.69       87.62     17.52 o 
  12   2  17        4.43        5.18     10.97 o 
 -10   3  17        9.92        8.36     14.00 o 
  -9   3  17       18.82       10.95     15.90 o 
  -8   3  17        8.24       13.04     14.65 o 
  -7   3  17        7.44      -14.27     14.27 o 
  -6   3  17       12.56       -4.14     15.82 o 
  -5   3  17      152.18      145.24     20.01 o 
  -4   3  17        7.15       32.22      9.74 o 
  -3   3  17       47.82       57.19     13.60 o 
  -2   3  17       17.60        5.33     12.95 o 
  -1   3  17       11.79        3.58      9.98 o 
   0   3  17        2.24      -10.84     10.84 o 
   1   3  17       97.21       88.83     24.33 o 
   2   3  17       99.20      104.79     17.42 o 
   3   3  17       22.62        0.00     17.48 o 
   4   3  17        5.90       13.84     14.11 o 
   5   3  17        7.86       12.25     11.99 o 
   6   3  17        7.57      -15.98     15.98 o 
   7   3  17        4.34        6.76     11.77 o 
   8   3  17        2.80        3.12      0.93 o 
   9   3  17        0.07       28.10     12.87 o 
  10   3  17        0.98       13.85     12.37 o 
  -7   4  17        7.66       16.85     13.33 o 
  -6   4  17        4.40       10.50     10.71 o 
  -5   4  17        3.30      -15.98     15.98 o 
  -4   4  17       51.67       43.42     19.64 o 
  -3   4  17        1.71        8.22      8.66 o 
  -2   4  17        0.01        2.02     13.96 o 
  -1   4  17        9.11        8.19     10.91 o 
   0   4  17        0.17       -7.01      9.23 o 
   1   4  17        4.97      -14.73     14.73 o 
   2   4  17       51.61       59.87     15.67 o 
   3   4  17       14.51       -2.06     15.82 o 
   4   4  17       14.75       16.99     14.72 o 
   5   4  17        0.69       10.84     12.61 o 
   6   4  17       17.96       38.86     13.38 o 
   7   4  17        0.41       19.07     11.32 o 
 -12   0  18       16.02      -15.16     15.16 o 
 -10   0  18      635.48      618.33     37.90 o 
  -8   0  18       12.35       35.16     11.53 o 
  -6   0  18      238.50      264.15     30.01 o 
  -4   0  18      308.04      336.37     21.27 o 
  -2   0  18     2261.37     2374.91     46.64 o 
   0   0  18      931.49      983.11     51.46 o 
   2   0  18        2.18        8.20      6.14 o 
   4   0  18      280.96      270.79     18.69 o 
   6   0  18     2265.20     2410.31     55.36 o 
   8   0  18     1188.54     1244.29     47.91 o 
  10   0  18       56.20       78.62     16.25 o 
  12   0  18        0.28       12.99     10.29 o 
 -12   1  18        1.57       13.56     13.36 o 
 -11   1  18       41.56       45.74     16.41 o 
 -10   1  18        0.79      -16.40     16.40 o 
  -9   1  18       97.28       90.37     19.13 o 
  -8   1  18        5.59        8.33     15.01 o 
  -7   1  18       73.49       53.07     19.26 o 
  -6   1  18      286.45      299.91     23.60 o 
  -5   1  18        1.07        8.03     12.58 o 
  -4   1  18       78.74       71.51     13.25 o 
  -3   1  18       50.67       36.78     12.09 o 
  -2   1  18       62.81       53.00     12.27 o 
  -1   1  18       64.75      -38.45     38.45 o 
   0   1  18      506.87      493.20     57.85 o 
   1   1  18        2.60      -13.43     13.43 o 
   2   1  18        4.89        3.88      7.76 o 
   3   1  18       10.24       13.54     11.73 o 
   4   1  18       27.24       12.91     10.29 o 
   5   1  18      451.52      423.43     24.16 o 
   6   1  18      153.64      154.65     18.68 o 
   7   1  18     1041.18     1027.78     43.80 o 
   8   1  18      177.48      215.41     21.83 o 
   9   1  18       85.18       94.61     18.87 o 
  10   1  18       54.51       95.65     16.19 o 
  11   1  18       16.30        8.62     14.80 o 
  12   1  18        2.82        2.97      0.92 o 
 -11   2  18        1.92        8.91     11.23 o 
 -10   2  18        6.18       11.39     14.94 o 
  -9   2  18        0.00        4.55     14.91 o 
  -8   2  18       67.68       41.16     17.20 o 
  -7   2  18        3.40      -14.48     14.48 o 
  -6   2  18       12.11      -11.34     12.91 o 
  -5   2  18       99.36       83.72     16.05 o 
  -4   2  18      159.05      143.00     19.19 o 
  -3   2  18       40.68       41.78     12.35 o 
  -2   2  18        6.13       -3.16     11.31 o 
  -1   2  18       18.70       25.81     15.01 o 
   0   2  18      499.27      519.63     19.29 o 
   1   2  18       11.52       25.68      9.27 o 
   2   2  18       98.82      132.45     15.97 o 
   3   2  18        9.59      -14.72     14.72 o 
   4   2  18     1439.11     1348.27     48.39 o 
   5   2  18        0.88      -15.58     15.58 o 
   6   2  18       67.21       47.43     15.99 o 
   7   2  18       24.33        4.14     16.83 o 
   8   2  18        0.16        0.00     12.43 o 
   9   2  18       11.61      -17.32     17.32 o 
  10   2  18       18.99       46.05     12.47 o 
  11   2  18       70.24       63.06     13.59 o 
 -10   3  18        6.35       16.78     13.16 o 
  -9   3  18        0.44      -11.00     14.82 o 
  -8   3  18       12.46        6.57     12.45 o 
  -7   3  18       67.32       79.31     19.82 o 
  -6   3  18       19.84       35.33     15.73 o 
  -5   3  18       15.19       26.07     14.75 o 
  -4   3  18        5.91       21.37     12.43 o 
  -3   3  18       51.48       58.44     15.30 o 
  -2   3  18        2.50      -12.38     12.38 o 
  -1   3  18       22.55       23.68      6.77 o 
   0   3  18       79.52       82.70     20.88 o 
   1   3  18      339.85      265.45     33.47 o 
   2   3  18        3.01      -14.49     14.49 o 
   3   3  18      452.38      401.88     30.62 o 
   4   3  18        0.01      -16.87     16.87 o 
   5   3  18       33.28       29.45     16.53 o 
   6   3  18        3.18       21.62     11.70 o 
   7   3  18       30.80       44.45     12.52 o 
   8   3  18       10.30       11.04     12.88 o 
   9   3  18       10.29        0.00     13.83 o 
  10   3  18        5.46       15.48     10.20 o 
  -7   4  18        3.26        4.28     10.48 o 
  -6   4  18        5.88        6.33     12.87 o 
  -5   4  18       16.08       50.99     13.75 o 
  -4   4  18        8.48        6.29     15.61 o 
  -3   4  18       20.39       41.51     13.69 o 
  -2   4  18       58.62       70.03     16.55 o 
  -1   4  18       12.04       37.06     13.33 o 
   0   4  18        3.71        4.63      1.02 o 
   1   4  18       13.37      -12.33     18.95 o 
   2   4  18        7.29        2.05     15.98 o 
   3   4  18        3.23       -8.39     15.89 o 
   4   4  18        6.86        4.25     15.87 o 
   5   4  18        3.52      -14.57     14.57 o 
   6   4  18        6.14       -8.71     14.93 o 
   7   4  18        7.09        2.12     13.12 o 
 -11   0  19       57.17       32.62     21.66 o 
  -9   0  19      205.72      227.83     22.60 o 
  -7   0  19      117.55      103.17     17.38 o 
  -5   0  19       78.66       80.29     13.46 o 
  -3   0  19       73.39       57.53     10.16 o 
  -1   0  19      198.40      185.85     16.25 o 
   1   0  19      741.71      762.87     27.15 o 
   3   0  19        1.44        2.23      0.66 o 
   5   0  19       49.95       82.51     14.47 o 
   7   0  19      235.67      221.59     25.27 o 
   9   0  19       34.10       17.94     18.77 o 
  11   0  19       16.99       14.43     14.22 o 
 -12   1  19       12.06       22.51     12.09 o 
 -11   1  19       18.23       33.80     13.61 o 
 -10   1  19        4.19       -7.17     15.41 o 
  -9   1  19       21.58       34.79     14.63 o 
  -8   1  19        5.42      -17.81     17.81 o 
  -7   1  19      375.71      385.83     26.79 o 
  -6   1  19       56.75       48.53     18.27 o 
  -5   1  19      809.15      806.59     34.72 o 
  -4   1  19       20.11       19.96     12.51 o 
  -3   1  19      301.86      317.70     21.10 o 
  -2   1  19       58.36       61.60     13.11 o 
  -1   1  19     1737.14     1778.91     44.59 o 
   0   1  19      507.11      520.98     30.03 o 
   1   1  19      501.36      450.07     23.12 o 
   2   1  19       21.42       32.56     10.68 o 
   3   1  19      166.04      186.32     16.80 o 
   4   1  19       23.00        7.71     15.96 o 
   5   1  19        5.49        6.50     10.03 o 
   6   1  19       11.15       -7.19     15.78 o 
   7   1  19      143.93      125.92     23.66 o 
   8   1  19       32.27       69.39     19.18 o 
   9   1  19        0.01      -14.98     14.98 o 
  10   1  19        7.12      -11.17     17.12 o 
  11   1  19        3.21       22.82     10.68 o 
  12   1  19        0.67        1.80      9.17 o 
 -11   2  19       18.79       19.84     12.60 o 
 -10   2  19       12.19       25.40     13.51 o 
  -9   2  19       26.48       27.51     16.25 o 
  -8   2  19       18.39        0.00     16.84 o 
  -7   2  19        0.39        4.21     14.45 o 
  -6   2  19       95.28      116.01     19.25 o 
  -5   2  19        5.76       -5.54     11.59 o 
  -4   2  19       70.63       80.23     14.47 o 
  -3   2  19       48.56       49.95     16.56 o 
  -2   2  19      205.95      243.48     20.78 o 
  -1   2  19        3.42      -12.90     12.90 o 
   0   2  19       43.00       -2.15    164.14 o 
   1   2  19       26.97       37.86     10.86 o 
   2   2  19        9.68        1.60     13.84 o 
   3   2  19      181.26      182.91     17.43 o 
   4   2  19      445.28      475.43     28.71 o 
   5   2  19      282.72      219.05     27.61 o 
   6   2  19        4.77      -15.69     15.69 o 
   7   2  19        5.90        4.39     12.87 o 
   8   2  19       12.58      -15.67     15.67 o 
   9   2  19        1.28       13.58     12.59 o 
  10   2  19       32.03       27.74     15.83 o 
  11   2  19       21.90       43.60     11.03 o 
  -9   3  19       18.21        0.00     16.65 o 
  -8   3  19       81.62      104.07     17.24 o 
  -7   3  19        0.53       -8.66     14.98 o 
  -6   3  19        2.74       -2.16     14.19 o 
  -5   3  19       83.96       92.49     15.91 o 
  -4   3  19       49.97       52.86     14.85 o 
  -3   3  19        1.29       17.48     11.74 o 
  -2   3  19        1.40        0.00     12.32 o 
  -1   3  19        0.20        9.38     12.66 o 
   0   3  19      354.91      388.82     44.21 o 
   1   3  19      467.09      450.83     31.50 o 
   2   3  19        6.06      -27.27     27.27 o 
   3   3  19       84.31       89.48     20.11 o 
   4   3  19       61.44       76.00     16.23 o 
   5   3  19        2.23       21.22     13.03 o 
   6   3  19        0.15        6.51     12.52 o 
   7   3  19        9.26        6.72     12.72 o 
   8   3  19        0.58       -4.46     14.70 o 
   9   3  19        7.90        7.94      2.53 o 
  -6   4  19        3.44        6.48     14.38 o 
  -5   4  19       12.11       34.45     13.03 o 
  -4   4  19       63.50       53.44     17.89 o 
  -3   4  19        1.69        1.56      0.47 o 
  -2   4  19        7.25        1.99     17.12 o 
  -1   4  19        0.55        2.01     14.81 o 
   0   4  19      109.97      117.98     14.35 o 
   1   4  19      132.60      140.83     21.74 o 
   2   4  19       68.90       63.50     20.70 o 
   3   4  19       14.88        2.24     15.91 o 
   4   4  19       15.22        4.41     15.41 o 
   5   4  19       14.34       23.86     12.57 o 
   6   4  19        0.05       -8.48     14.15 o 
   7   4  19        3.42      -12.49     13.98 o 
 -12   0  20        1.38        2.39     14.56 o 
 -10   0  20      164.85      209.43     26.41 o 
  -8   0  20        8.54       -8.99     12.47 o 
  -6   0  20       19.29       14.66     13.26 o 
  -4   0  20       70.67       84.03     14.19 o 
  -2   0  20      304.31      307.62     23.70 o 
   0   0  20      423.57      511.76     34.05 o 
   2   0  20        3.50        5.48      9.14 o 
   4   0  20       12.78       30.35     11.99 o 
   6   0  20      793.42      798.92     34.97 o 
   8   0  20      152.84      166.03     22.54 o 
  10   0  20        2.68      -13.16     14.37 o 
  12   0  20        1.62        6.75      9.10 o 
 -12   1  20       28.54        0.00     15.67 o 
 -11   1  20        2.11       -7.34     12.79 o 
 -10   1  20       21.93       34.26     15.43 o 
  -9   1  20       65.78       80.38     18.38 o 
  -8   1  20      102.54      106.31     19.49 o 
  -7   1  20        1.14      -16.08     16.08 o 
  -6   1  20      166.89      176.56     21.93 o 
  -5   1  20      335.82      275.37     25.72 o 
  -4   1  20      341.18      362.52     22.76 o 
  -3   1  20       67.17       45.63     14.06 o 
  -2   1  20      286.39      272.16     19.76 o 
  -1   1  20       36.24       39.00     11.09 o 
   0   1  20       29.00     -106.26    106.26 o 
   1   1  20        4.67      -11.77     11.77 o 
   2   1  20      368.98      351.94     21.79 o 
   3   1  20       41.44       57.18     11.92 o 
   4   1  20      280.12      300.68     19.60 o 
   5   1  20        4.03      -12.30     12.30 o 
   6   1  20      349.02      389.28     27.31 o 
   7   1  20       92.36       72.47     19.75 o 
   8   1  20        7.09      -16.77     16.77 o 
   9   1  20       40.02       34.30     15.15 o 
  10   1  20        0.74        6.65     16.40 o 
  11   1  20        0.63       12.03     13.60 o 
  12   1  20        0.45        6.70      8.37 o 
 -11   2  20        4.27       13.26     13.65 o 
 -10   2  20        4.52       -7.07     15.53 o 
  -9   2  20        0.14       11.61     15.06 o 
  -8   2  20      258.72      255.55     24.19 o 
  -7   2  20        1.22       17.30     14.16 o 
  -6   2  20       67.92       76.98     15.02 o 
  -5   2  20      161.59      187.47     19.25 o 
  -4   2  20      173.01      197.79     21.07 o 
  -3   2  20       36.95       31.31     13.94 o 
  -2   2  20        1.07      -14.21     14.21 o 
  -1   2  20      201.08      181.53     20.82 o 
   0   2  20      209.41      252.21     37.25 o 
   1   2  20       14.83        8.23     11.67 o 
   2   2  20       54.27       35.73     16.00 o 
   3   2  20        0.48       -8.87     13.97 o 
   4   2  20       20.55       35.25     14.10 o 
   5   2  20      953.65      960.18     42.66 o 
   6   2  20       37.19       37.81     17.00 o 
   7   2  20        5.34        2.16     14.34 o 
   8   2  20       34.59       31.67     17.39 o 
   9   2  20        0.13      -11.19     14.53 o 
  10   2  20       79.13       66.48     20.17 o 
  11   2  20        8.60        9.01     10.01 o 
  -9   3  20        3.06        6.54     13.29 o 
  -8   3  20        0.00        6.62     12.81 o 
  -7   3  20       97.24       55.41     20.87 o 
  -6   3  20        4.43       26.04     14.09 o 
  -5   3  20       41.27       42.11     14.36 o 
  -4   3  20      101.75      103.99     17.25 o 
  -3   3  20        9.77       29.84     10.70 o 
  -2   3  20        1.37       11.78     12.77 o 
  -1   3  20       31.06       42.62     13.61 o 
   0   3  20       82.48       56.10     57.96 o 
   1   3  20       75.75       70.02     21.40 o 
   2   3  20      770.32      771.76     37.35 o 
   3   3  20       58.72       44.83     18.19 o 
   4   3  20       96.02       71.50     19.15 o 
   5   3  20        0.47        8.58     11.61 o 
   6   3  20        1.38        6.64     10.08 o 
   7   3  20        0.00      -13.32     13.78 o 
   8   3  20        3.42       25.96     13.31 o 
   9   3  20       12.64       24.10     14.31 o 
  -6   4  20        5.50        2.20     14.24 o 
  -5   4  20        0.03        2.08     14.38 o 
  -4   4  20       12.00       23.96     16.48 o 
  -3   4  20        9.12       -6.54     14.82 o 
  -2   4  20        3.53       23.41     12.36 o 
  -1   4  20        0.89        8.46     11.59 o 
   0   4  20       11.39       -1.89     18.03 o 
   1   4  20       32.58       21.30     20.87 o 
   2   4  20       90.61       53.85     23.46 o 
   3   4  20       58.94       54.14     19.45 o 
   4   4  20        5.60      -14.70     14.70 o 
   5   4  20        2.93       -6.46     14.37 o 
   6   4  20        0.01        2.15     12.55 o 
 -11   0  21       31.92      -18.74     18.74 o 
  -9   0  21      160.47      147.92     24.08 o 
  -7   0  21        5.91       12.68     17.58 o 
  -5   0  21        0.75      -14.24     14.24 o 
  -3   0  21     1175.27     1111.35     37.73 o 
  -1   0  21       23.00       15.70     10.38 o 
   1   0  21      348.50      338.45     20.56 o 
   3   0  21       79.47       64.93     13.31 o 
   5   0  21        7.68       29.69      8.79 o 
   7   0  21      292.11      399.16     35.93 o 
   9   0  21       12.23        4.47     15.51 o 
  11   0  21        0.52        1.90     11.39 o 
 -11   1  21        2.19      -16.77     16.77 o 
 -10   1  21       95.33       59.03     20.53 o 
  -9   1  21        1.78      -16.58     16.58 o 
  -8   1  21       59.52       20.55     16.39 o 
  -7   1  21        7.97       14.73     15.01 o 
  -6   1  21       63.50       58.71     17.92 o 
  -5   1  21       27.30       36.25     13.89 o 
  -4   1  21       13.34        1.62     13.74 o 
  -3   1  21      148.24      148.75     17.35 o 
  -2   1  21       10.50        1.59     13.52 o 
  -1   1  21      319.76      324.58     24.02 o 
   0   1  21        1.60       -9.95      9.95 o 
   1   1  21       65.16       69.57     11.87 o 
   2   1  21       18.49       13.77     12.45 o 
   3   1  21        1.97      -10.43     10.43 o 
   4   1  21       23.55        5.15     13.82 o 
   5   1  21       64.86       75.00     16.26 o 
   6   1  21       52.95       43.69     19.32 o 
   7   1  21        0.11        8.43     15.47 o 
   8   1  21       25.24       47.36     15.70 o 
   9   1  21        0.01       -4.64     14.43 o 
  10   1  21       42.66       40.91     13.56 o 
  11   1  21       47.12       34.28     14.93 o 
 -10   2  21        6.56      -11.59     15.83 o 
  -9   2  21        0.44       14.10     13.85 o 
  -8   2  21        8.98       16.07     17.60 o 
  -7   2  21      389.00      337.86     31.59 o 
  -6   2  21       42.48       12.64     16.33 o 
  -5   2  21       22.21       27.70     14.25 o 
  -4   2  21       48.52       24.53     16.08 o 
  -3   2  21      384.44      407.18     27.42 o 
  -2   2  21      616.72      684.49     32.95 o 
  -1   2  21       73.37       70.24     21.62 o 
   0   2  21       46.18      -22.36     65.09 o 
   1   2  21       22.37       13.81     14.08 o 
   2   2  21        6.11        0.00     13.90 o 
   3   2  21       41.39       47.67     14.55 o 
   4   2  21        0.25       13.57     13.30 o 
   5   2  21        0.04      -18.29     18.29 o 
   6   2  21       55.72       55.77     13.60 o 
   7   2  21       29.45        9.05     15.72 o 
   8   2  21        8.80        4.54     14.89 o 
   9   2  21       13.36       13.23     15.51 o 
  10   2  21       49.74       56.31     13.40 o 
  11   2  21       33.19       15.55     11.98 o 
  -9   3  21       16.08       28.61     13.01 o 
  -8   3  21       27.04        2.17     14.78 o 
  -7   3  21        6.05       -8.94     16.05 o 
  -6   3  21      110.38      125.63     22.99 o 
  -5   3  21       19.72       12.82     16.21 o 
  -4   3  21       15.51        6.37     13.97 o 
  -3   3  21        3.65        0.00     12.62 o 
  -2   3  21       21.35       26.19     14.22 o 
  -1   3  21       40.66       43.94     17.32 o 
   0   3  21        3.60       19.79     26.76 o 
   1   3  21      371.46      400.07     31.43 o 
   2   3  21        2.07        2.03     18.30 o 
   3   3  21        3.10      -20.33     20.33 o 
   4   3  21        0.81       10.61     13.89 o 
   5   3  21        7.05       32.80     13.17 o 
   6   3  21       10.85       17.78     13.22 o 
   7   3  21        0.53      -11.09     13.81 o 
   8   3  21        4.21       16.86     13.98 o 
   9   3  21        0.52      -12.14     12.14 o 
  -6   4  21        0.20       -6.55     15.27 o 
  -5   4  21        7.79        2.27     13.22 o 
  -4   4  21        1.70      -14.01     14.01 o 
  -3   4  21        1.66        6.49     13.85 o 
  -2   4  21        0.63       -4.39     14.47 o 
  -1   4  21        8.09       15.25     13.48 o 
   0   4  21        1.68       -0.25     10.10 o 
   1   4  21       46.02       -8.66     21.30 o 
   2   4  21       51.67       10.81     19.41 o 
   3   4  21       15.93        2.17     18.69 o 
   4   4  21        1.50        4.45     15.03 o 
   5   4  21        6.09       28.18     10.54 o 
   6   4  21        0.00       -4.18     13.45 o 
 -10   0  22        8.50       -5.08     17.90 o 
  -8   0  22       60.90       78.22     17.09 o 
  -6   0  22       58.50       64.92     14.59 o 
  -4   0  22        2.48      -15.55     15.55 o 
  -2   0  22       77.59       82.64     15.17 o 
   0   0  22      439.14      478.67     31.26 o 
   2   0  22      276.98      280.07     20.87 o 
   4   0  22       18.36       22.15     11.21 o 
   6   0  22      187.73      248.88     22.83 o 
   8   0  22      179.03      194.66     21.66 o 
  10   0  22        3.22       23.02     12.27 o 
 -11   1  22        1.06        7.09     14.21 o 
 -10   1  22       34.33        5.02     19.56 o 
  -9   1  22       18.29       20.14      6.11 o 
  -8   1  22       23.27       -4.70     19.91 o 
  -7   1  22       90.15       74.91     19.50 o 
  -6   1  22       62.71       79.77     19.11 o 
  -5   1  22       37.64       32.37     15.36 o 
  -4   1  22       37.43       35.56     16.83 o 
  -3   1  22        2.12        5.11     12.12 o 
  -2   1  22     1035.74     1013.09     36.87 o 
  -1   1  22       11.79      -39.09     39.09 o 
   0   1  22       31.89       39.35      8.67 o 
   1   1  22        0.62        6.38      9.58 o 
   2   1  22      202.37      201.90     18.46 o 
   3   1  22        5.70       -3.51     10.26 o 
   4   1  22      251.22      234.57     22.72 o 
   5   1  22       14.19      -17.78     17.78 o 
   6   1  22      166.31      187.43     20.76 o 
   7   1  22        6.35       37.42     12.02 o 
   8   1  22        5.23      -14.02     14.02 o 
   9   1  22        0.78       18.08     14.12 o 
  10   1  22        7.07       23.03     12.79 o 
  11   1  22        2.08       -9.07     10.10 o 
 -10   2  22        0.02      -13.44     13.44 o 
  -9   2  22       35.97       40.32     19.08 o 
  -8   2  22       11.18       37.60     16.91 o 
  -7   2  22        0.53      -15.84     18.18 o 
  -6   2  22      119.41      157.73     18.92 o 
  -5   2  22       18.90        2.11     15.57 o 
  -4   2  22       21.99       33.27     13.21 o 
  -3   2  22      221.27      224.17     23.51 o 
  -2   2  22       21.31       45.69     17.17 o 
  -1   2  22      606.75      603.23     35.97 o 
   0   2  22       10.47       -7.50     11.78 o 
   1   2  22       42.93        1.87     16.24 o 
   2   2  22       39.36       35.10     14.19 o 
   3   2  22      121.47       88.19     17.53 o 
   4   2  22        0.05      -17.91     17.91 o 
   5   2  22        0.98       -2.17     14.68 o 
   6   2  22       11.86        4.31     14.54 o 
   7   2  22       16.21       33.90     14.34 o 
   8   2  22       16.55       27.07     11.71 o 
   9   2  22        4.50       36.43     12.58 o 
  10   2  22        8.10       -7.64     12.19 o 
  -8   3  22        1.24      -13.24     13.24 o 
  -7   3  22        1.11       -2.26     13.35 o 
  -6   3  22       34.89       60.59     15.50 o 
  -5   3  22       13.28       13.22     15.62 o 
  -4   3  22        2.71       -6.34     14.15 o 
  -3   3  22        4.49        0.00     14.29 o 
  -2   3  22        0.07       -8.20     13.65 o 
  -1   3  22        3.22      -19.74     19.74 o 
   0   3  22      255.73      269.55     24.10 o 
   1   3  22       76.21       71.51     20.49 o 
   2   3  22       88.56       93.88     20.95 o 
   3   3  22      158.05      172.66     22.65 o 
   4   3  22       32.28       37.14     15.96 o 
   5   3  22        2.99       15.61     14.39 o 
   6   3  22        0.01       -8.89     13.34 o 
   7   3  22        0.60       10.91     12.66 o 
   8   3  22        0.00       22.72      8.82 o 
  -5   4  22        0.64       -2.24     13.08 o 
  -4   4  22        0.15      -14.72     14.72 o 
  -3   4  22        0.25      -13.51     13.51 o 
  -2   4  22        2.16        4.35     15.21 o 
  -1   4  22        5.22       19.93     12.70 o 
   0   4  22        0.41       -9.81     10.18 o 
   1   4  22      108.36      109.61     23.24 o 
   2   4  22       74.73       57.15     21.73 o 
   3   4  22       44.57       72.54     15.79 o 
   4   4  22        8.30      -13.64     13.64 o 
   5   4  22        0.40        2.16     11.20 o 
 -11   0  23        0.47        2.51     14.40 o 
  -9   0  23       28.01       25.43     19.01 o 
  -7   0  23        3.43       13.63     13.34 o 
  -5   0  23     2308.91     2453.67     62.77 o 
  -3   0  23     2564.05     2848.43     62.52 o 
  -1   0  23      447.97      485.11     26.89 o 
   1   0  23       64.15       59.90     17.02 o 
   3   0  23       22.64       20.51     11.48 o 
   5   0  23       16.01       46.57     12.07 o 
   7   0  23       13.78        6.71     16.49 o 
   9   0  23      174.23      147.54     23.74 o 
  11   0  23        1.24       -8.61     11.70 o 
 -11   1  23       48.75       23.25     14.93 o 
 -10   1  23        9.18       17.32     13.90 o 
  -9   1  23      124.85      119.45     19.55 o 
  -8   1  23       38.05       21.71     14.56 o 
  -7   1  23       19.96       29.51     14.19 o 
  -6   1  23      411.91      432.56     29.75 o 
  -5   1  23      170.40      225.15     22.62 o 
  -4   1  23      625.92      620.92     32.54 o 
  -3   1  23        6.30       -5.43     14.65 o 
  -2   1  23      389.56      310.34     31.79 o 
  -1   1  23      646.54      625.67     39.71 o 
   0   1  23        1.95      -10.72     10.72 o 
   1   1  23        8.78       11.82      9.94 o 
   2   1  23       40.34       44.57     12.16 o 
   3   1  23      138.93      180.29     18.55 o 
   4   1  23        3.13       -5.53     16.01 o 
   5   1  23      540.45      577.75     35.16 o 
   6   1  23        2.09        4.20     13.44 o 
   7   1  23        0.05      -13.78     13.78 o 
   8   1  23       10.44       31.95     12.83 o 
   9   1  23       38.67       57.37     15.11 o 
  10   1  23       28.86       24.14     15.16 o 
  11   1  23        0.67       -8.53     11.21 o 
 -10   2  23        3.63       -4.62     13.24 o 
  -9   2  23        4.70       11.90     13.76 o 
  -8   2  23       94.79       92.81     19.41 o 
  -7   2  23      133.20      180.63     23.19 o 
  -6   2  23        6.97       19.90     14.68 o 
  -5   2  23        2.40      -14.77     16.62 o 
  -4   2  23        7.20       10.04     11.10 o 
  -3   2  23       37.56       41.27     16.93 o 
  -2   2  23       22.16       11.38     14.56 o 
  -1   2  23      462.54      473.98     36.32 o 
   0   2  23       72.38       -6.33     70.97 o 
   1   2  23       67.16       64.15     18.16 o 
   2   2  23       17.43        1.88     16.64 o 
   3   2  23        3.69      -11.87     14.57 o 
   4   2  23      393.06      311.00     29.78 o 
   5   2  23       45.38       51.79     15.92 o 
   6   2  23       43.82       71.55     18.29 o 
   7   2  23        9.03       20.30     14.97 o 
   8   2  23        0.59        2.10     12.39 o 
   9   2  23        1.28      -12.70     12.70 o 
  10   2  23        0.00       16.61     13.73 o 
  -8   3  23       29.43       34.08     15.05 o 
  -7   3  23        0.51       -9.14     12.93 o 
  -6   3  23       18.04       36.45     13.24 o 
  -5   3  23        3.69      -16.92     16.92 o 
  -4   3  23       11.61       32.95     11.87 o 
  -3   3  23        0.45       19.36     14.94 o 
  -2   3  23        6.27      -15.06     15.06 o 
  -1   3  23       13.75       10.44     13.66 o 
   0   3  23       20.66      -32.69     32.69 o 
   1   3  23      256.97      278.22     27.77 o 
   2   3  23       11.17       -2.25     15.00 o 
   3   3  23       89.61       91.27     21.38 o 
   4   3  23        3.68       -8.82     15.20 o 
   5   3  23        1.54      -11.20     14.54 o 
   6   3  23       21.03       37.63     16.09 o 
   7   3  23        1.41       10.66     13.80 o 
   8   3  23        0.06      -13.72     13.72 o 
  -4   4  23        2.60      -11.02     11.02 o 
  -3   4  23        0.02       13.59     12.52 o 
  -2   4  23        3.02      -15.49     15.49 o 
  -1   4  23        3.66       13.43     12.34 o 
   0   4  23        8.34       -1.06     13.35 o 
   1   4  23       15.49      -13.40     19.01 o 
   2   4  23      186.02      192.98     23.69 o 
   3   4  23        1.29        6.68     13.36 o 
   4   4  23        0.03       19.70     11.66 o 
 -10   0  24       47.08       71.39     16.34 o 
  -8   0  24       82.00       90.00     22.00 o 
  -6   0  24       74.78       85.05     20.80 o 
  -4   0  24     4326.44     4399.83     82.55 o 
  -2   0  24      978.77     1076.10     39.03 o 
   0   0  24      520.01      469.17     24.17 o 
   2   0  24       62.06       94.52     13.19 o 
   4   0  24        6.38       11.47     11.19 o 
   6   0  24       14.17       43.09     12.96 o 
   8   0  24       53.27       47.26     26.33 o 
  10   0  24        2.14        3.07      0.93 o 
 -10   1  24      101.98      108.12     21.72 o 
  -9   1  24        4.18      -15.01     17.60 o 
  -8   1  24       44.73       41.87     15.78 o 
  -7   1  24       50.93        6.94     18.59 o 
  -6   1  24      332.19      370.19     30.08 o 
  -5   1  24      818.90      830.04     41.32 o 
  -4   1  24       94.37       82.87     21.20 o 
  -3   1  24     1252.85     1249.56     43.45 o 
  -2   1  24       15.11       45.37     16.02 o 
  -1   1  24      395.39      382.77     56.32 o 
   0   1  24        0.23      -17.44     17.44 o 
   1   1  24        2.26      -11.94     11.94 o 
   2   1  24       91.64      105.04     15.28 o 
   3   1  24        5.06      -11.29     12.11 o 
   4   1  24      522.04      542.30     32.78 o 
   5   1  24      265.85      286.47     25.44 o 
   6   1  24       63.53       48.37     17.51 o 
   7   1  24       52.96       40.78     15.39 o 
   8   1  24        0.62        6.81     15.14 o 
   9   1  24        1.32       -4.24     14.28 o 
  10   1  24        0.45       25.00     10.00 o 
  11   1  24        0.55       22.59      9.12 o 
  -9   2  24        6.94       -9.55     17.05 o 
  -8   2  24       40.35       36.91     10.12 o 
  -7   2  24       56.90       63.74     17.09 o 
  -6   2  24      308.60      297.33     25.54 o 
  -5   2  24        9.54        8.69     14.74 o 
  -4   2  24       33.95       50.75     11.63 o 
  -3   2  24        0.08      -12.71     12.71 o 
  -2   2  24      121.43      145.56     19.08 o 
  -1   2  24        0.01      -49.94     49.94 o 
   0   2  24      565.65      577.59     50.87 o 
   1   2  24       21.58      -23.53     23.53 o 
   2   2  24       30.46       34.10     13.42 o 
   3   2  24       63.22       39.33     16.16 o 
   4   2  24      143.61      151.82     21.81 o 
   5   2  24       60.46       68.50     17.32 o 
   6   2  24       24.97       27.51      8.35 o 
   7   2  24        6.51       20.36     13.00 o 
   8   2  24       11.58       15.36     11.35 o 
   9   2  24        0.07      -14.96     14.96 o 
  10   2  24        7.45       -5.18     11.60 o 
  -7   3  24       29.33        9.19     16.19 o 
  -6   3  24        1.52       -2.29     16.26 o 
  -5   3  24        3.93       13.68     11.79 o 
  -4   3  24        0.43       -6.73     14.18 o 
  -3   3  24       50.83       15.32     18.49 o 
  -2   3  24        0.52        0.00     14.72 o 
  -1   3  24      152.04      174.96     21.47 o 
   0   3  24       33.60       40.92     20.31 o 
   1   3  24       75.17       43.14     21.32 o 
   2   3  24       10.10       30.65     15.08 o 
   3   3  24       92.88       75.19     20.57 o 
   4   3  24        8.16        8.52      2.47 o 
   5   3  24        0.05        0.00     15.05 o 
   6   3  24       14.57        2.18     15.06 o 
   7   3  24       17.29       20.91     12.74 o 
   8   3  24        7.01       -1.92     10.65 o 
  -3   4  24        1.33        4.61     14.48 o 
  -2   4  24        0.00       -2.33     14.03 o 
  -1   4  24        0.22       20.53     11.33 o 
   0   4  24       13.82       -0.48     15.83 o 
   1   4  24      122.25      102.99     26.13 o 
   2   4  24        3.94       13.38     14.42 o 
   3   4  24        1.58      -15.04     15.04 o 
   4   4  24        0.03       -2.14     12.65 o 
  -9   0  25       65.51       46.69     19.75 o 
  -7   0  25      371.56      442.39     32.57 o 
  -5   0  25       94.47       54.37     21.01 o 
  -3   0  25      295.30      358.13     31.05 o 
  -1   0  25        1.95       14.73     10.29 o 
   1   0  25        0.73       12.75     10.26 o 
   3   0  25       55.66       59.63     14.27 o 
   5   0  25        0.14       14.95     13.83 o 
   7   0  25       30.42       20.37     15.55 o 
   9   0  25        1.06      -13.96     13.96 o 
  11   0  25        5.95       -2.99     10.57 o 
 -10   1  25        0.10      -15.68     15.68 o 
  -9   1  25       22.37      -10.08     17.39 o 
  -8   1  25        0.65       -2.41     14.47 o 
  -7   1  25       72.51       72.51     19.58 o 
  -6   1  25      134.40       80.46     25.90 o 
  -5   1  25      677.70      733.85     40.34 o 
  -4   1  25       14.93        0.00     17.73 o 
  -3   1  25      241.57      195.76     32.22 o 
  -2   1  25       23.04       28.76     16.44 o 
  -1   1  25       20.44      -44.53     44.53 o 
   0   1  25       32.42       34.97     10.38 o 
   1   1  25        9.33      -25.19     25.19 o 
   2   1  25       10.34       11.56     12.39 o 
   3   1  25        0.10        1.93     11.08 o 
   4   1  25      155.93      167.76     23.41 o 
   5   1  25       50.30       47.63     14.49 o 
   6   1  25       19.37       20.68      6.48 o 
   7   1  25        2.02        6.82     13.12 o 
   8   1  25        1.90       17.80     12.51 o 
   9   1  25        3.25      -13.37     13.37 o 
  10   1  25        3.01        9.04     10.58 o 
  -9   2  25       42.57       52.23     17.85 o 
  -8   2  25       33.62       36.37     18.18 o 
  -7   2  25        2.23       19.36     15.09 o 
  -6   2  25      190.50      171.11     28.69 o 
  -5   2  25       60.16       54.53     21.23 o 
  -4   2  25        4.04       13.20     14.25 o 
  -3   2  25       19.70       31.77     11.39 o 
  -2   2  25       16.24      -20.70     20.70 o 
  -1   2  25       40.30       14.36     18.09 o 
   0   2  25        4.29      -66.65     66.65 o 
   1   2  25       90.94       92.25     18.72 o 
   2   2  25        0.27      -15.28     15.28 o 
   3   2  25       46.39       53.35     14.48 o 
   4   2  25        2.92       19.73     17.60 o 
   5   2  25        0.01      -13.62     13.88 o 
   6   2  25       86.14       65.81     19.92 o 
   7   2  25       13.42        0.00     13.17 o 
   8   2  25        6.31       12.61     14.91 o 
   9   2  25       10.60      -13.56     13.56 o 
  -7   3  25        2.51      -11.78     15.20 o 
  -6   3  25       12.11       -9.46     13.97 o 
  -5   3  25        0.07       -9.31     12.33 o 
  -4   3  25       48.29       59.68     17.59 o 
  -3   3  25       27.65       49.67     15.67 o 
  -2   3  25       53.45       62.52     14.83 o 
  -1   3  25        5.04      -26.42     26.42 o 
   0   3  25        0.22        4.69     11.03 o 
   1   3  25        0.26      -17.64     17.64 o 
   2   3  25       15.73       37.75     15.60 o 
   3   3  25       26.46       24.51     15.62 o 
   4   3  25       10.53       -8.89     16.15 o 
   5   3  25        7.41        8.96     14.11 o 
   6   3  25       15.22      -17.12     17.12 o 
   7   3  25        4.61       14.31     11.48 o 
  -2   4  25        0.04       -9.22     15.92 o 
  -1   4  25        0.00      -13.68     15.58 o 
   0   4  25        1.21        1.73     12.50 o 
   1   4  25      142.36      115.02     21.42 o 
   2   4  25        3.76        8.97     16.10 o 
   3   4  25        0.03       -2.16     15.38 o 
 -10   0  26        0.04      -16.60     16.60 o 
  -8   0  26       67.23       49.15     19.05 o 
  -6   0  26      156.65      124.45     23.39 o 
  -4   0  26      131.67      150.58     26.96 o 
  -2   0  26      284.26      321.25     27.69 o 
   0   0  26        0.65      -16.92     16.92 o 
   2   0  26      283.32      246.13     23.33 o 
   4   0  26       82.97       48.59     16.96 o 
   6   0  26       38.11        2.19     17.25 o 
   8   0  26        0.41       -6.54     13.77 o 
  10   0  26        0.17        3.36     10.74 o 
 -10   1  26        2.28        9.57     11.08 o 
  -9   1  26        8.60       20.02     13.42 o 
  -8   1  26       15.15       -7.61     17.58 o 
  -7   1  26        0.20       -4.91     17.18 o 
  -6   1  26      170.36      137.83     23.02 o 
  -5   1  26        2.55      -22.56     22.56 o 
  -4   1  26       17.93       41.16     15.29 o 
  -3   1  26      368.75      343.21     30.47 o 
  -2   1  26      236.94      308.57     24.29 o 
  -1   1  26        8.18      -16.53     16.53 o 
   0   1  26        7.53      -11.57     11.57 o 
   1   1  26      180.01      158.91     30.91 o 
   2   1  26       41.67       44.32     12.18 o 
   3   1  26       80.62       41.71     18.36 o 
   4   1  26       36.12       53.98     14.19 o 
   5   1  26        5.00      -15.16     15.16 o 
   6   1  26        3.09      -13.41     13.41 o 
   7   1  26        0.13        6.82     12.12 o 
   8   1  26        9.06       28.41     12.27 o 
   9   1  26        0.38       -7.94     11.81 o 
  10   1  26        0.02        0.00      9.98 o 
  -9   2  26       11.87       25.93     13.81 o 
  -8   2  26       13.80       26.79     14.91 o 
  -7   2  26       67.37       68.39     20.74 o 
  -6   2  26       26.02       25.93      8.03 o 
  -5   2  26       92.21       76.79     23.43 o 
  -4   2  26        4.47       27.08      9.99 o 
  -3   2  26        2.58       -4.49     14.80 o 
  -2   2  26       64.90       97.01     17.76 o 
  -1   2  26       55.30        6.37     24.18 o 
   0   2  26      334.82      359.10     21.09 o 
   1   2  26       16.35      -26.68     26.68 o 
   2   2  26       45.43       71.23     16.54 o 
   3   2  26       11.86       10.37      3.10 o 
   4   2  26        0.01        0.00     14.70 o 
   5   2  26        1.94       -2.30     15.34 o 
   6   2  26       14.47       34.04     15.81 o 
   7   2  26        6.83      -14.31     14.31 o 
   8   2  26        2.16       -1.96     13.18 o 
   9   2  26        1.28      -11.21     11.21 o 
  -6   3  26        0.15        7.06     14.35 o 
  -5   3  26       15.06       23.60     11.92 o 
  -4   3  26       27.80       32.62     15.96 o 
  -3   3  26        0.15       -4.52     14.06 o 
  -2   3  26        3.04       15.89     19.97 o 
  -1   3  26      103.70      111.00     20.80 o 
   0   3  26        2.90        6.79     11.01 o 
   1   3  26       38.62       38.14     18.11 o 
   2   3  26        8.92       15.78     13.39 o 
   3   3  26        0.00       11.26     13.14 o 
   4   3  26        0.13       -4.54     13.61 o 
   5   3  26        0.01       -8.82     14.41 o 
   6   3  26       16.13       35.90     13.68 o 
   7   3  26        4.19        9.90     10.79 o 
   0   4  26        3.75        7.87     10.00 o 
   1   4  26        9.93      -17.25     17.25 o 
  -9   0  27        0.60      -15.38     15.88 o 
  -7   0  27        5.79        7.59     16.30 o 
  -5   0  27       57.68       51.90     18.74 o 
  -3   0  27      318.19      324.40     31.21 o 
  -1   0  27        5.41      -13.33     13.33 o 
   1   0  27        0.93       -3.96     13.00 o 
   3   0  27      256.63      244.27     24.61 o 
   5   0  27        0.01       24.90     13.28 o 
   7   0  27       12.10       24.68     14.32 o 
   9   0  27       56.69       50.67     17.02 o 
  -9   1  27       27.65        2.58     19.73 o 
  -8   1  27        9.13       25.55     16.35 o 
  -7   1  27       17.14       27.63     14.75 o 
  -6   1  27        5.19        7.42     18.16 o 
  -5   1  27       12.29       -9.45     18.06 o 
  -4   1  27       38.85       33.96     15.59 o 
  -3   1  27      104.92       45.88     25.02 o 
  -2   1  27      103.16       76.30     30.80 o 
  -1   1  27        0.22      -16.63     16.63 o 
   0   1  27        1.10      -67.04     67.04 o 
   1   1  27      115.96       89.30     25.24 o 
   2   1  27       39.64       48.62     13.60 o 
   3   1  27       84.12       45.56     16.67 o 
   4   1  27        1.03       -4.43     14.91 o 
   5   1  27       41.24       70.69     16.25 o 
   6   1  27       23.54       45.96     13.76 o 
   7   1  27       11.66       29.08     13.22 o 
   8   1  27        8.80        8.46      2.41 o 
   9   1  27       15.70        5.70     14.06 o 
  -8   2  27       16.92       16.92     15.11 o 
  -7   2  27       31.45       29.42     19.29 o 
  -6   2  27       37.10       31.67     18.59 o 
  -5   2  27        3.61       -2.31     17.51 o 
  -4   2  27        0.30        9.40     12.53 o 
  -3   2  27        0.19      -15.25     15.25 o 
  -2   2  27       11.00      -22.45     22.45 o 
  -1   2  27      365.48      375.20     34.69 o 
   0   2  27       15.50      -26.52     26.52 o 
   1   2  27       81.16       72.66     16.98 o 
   2   2  27       13.22       11.10     17.45 o 
   3   2  27       12.18       31.71     11.00 o 
   4   2  27       50.48       52.43     16.70 o 
   5   2  27        0.21        6.93     13.12 o 
   6   2  27        4.60      -11.15     13.95 o 
   7   2  27        8.72       21.25     14.32 o 
   8   2  27        3.78       13.68     12.22 o 
  -6   3  27        0.03        4.74     14.86 o 
  -5   3  27        4.03       -9.43     15.72 o 
  -4   3  27        6.94        4.61     13.39 o 
  -3   3  27       28.87       32.85     16.19 o 
  -2   3  27       14.34       -9.25     17.30 o 
  -1   3  27       24.60      -30.02     30.02 o 
   0   3  27       54.93       66.87     18.10 o 
   1   3  27        6.47      -19.17     19.17 o 
   2   3  27        2.65        2.33     14.24 o 
   3   3  27        4.65       27.09     12.51 o 
   4   3  27        0.01      -13.98     13.98 o 
   5   3  27        6.79      -15.98     15.98 o 
   6   3  27        0.03        4.12     11.60 o 
  -8   0  28        0.22        2.60     17.14 o 
  -6   0  28        7.17        5.10     18.12 o 
  -4   0  28      358.71      366.23     33.35 o 
  -2   0  28       46.06       61.48     15.44 o 
   0   0  28        2.54       13.05     13.32 o 
   2   0  28       96.90       82.66     18.68 o 
   4   0  28      244.71      292.02     28.34 o 
   6   0  28       59.25       47.76     17.62 o 
   8   0  28        1.57      -11.72     11.72 o 
  -9   1  28        9.72        7.40     14.81 o 
  -8   1  28        3.13       22.97     12.59 o 
  -7   1  28        3.15       15.21     15.74 o 
  -6   1  28      496.63      432.58     37.71 o 
  -5   1  28       43.82       70.32     17.65 o 
  -4   1  28        3.34      -14.16     16.66 o 
  -3   1  28        0.00        0.00     16.13 o 
  -2   1  28      404.95      388.05     36.97 o 
  -1   1  28       12.69      -24.44     24.44 o 
   0   1  28      120.55      114.58     22.91 o 
   1   1  28        9.64      -20.26     20.26 o 
   2   1  28        0.36       -8.87     15.24 o 
   3   1  28       13.96       33.63     16.26 o 
   4   1  28        3.49        9.24     14.68 o 
   5   1  28       39.56       52.96     18.97 o 
   6   1  28       47.82       45.78     17.42 o 
   7   1  28        0.14       10.86     11.99 o 
   8   1  28        0.01       11.98     10.41 o 
   9   1  28        1.66        2.85      0.90 o 
  -8   2  28        0.99        2.39     17.81 o 
  -7   2  28       18.13        4.92     16.87 o 
  -6   2  28       22.98       34.44     16.24 o 
  -5   2  28      100.22      119.41     20.28 o 
  -4   2  28        0.02        0.00     14.70 o 
  -3   2  28       15.31        0.00     17.21 o 
  -2   2  28       51.29       71.55     20.71 o 
  -1   2  28       59.90      -47.05     47.05 o 
   0   2  28       53.55       42.17     13.41 o 
   1   2  28        1.80      -17.57     17.57 o 
   2   2  28        9.74        4.43     13.03 o 
   3   2  28        0.79        0.00     14.88 o 
   4   2  28       10.81      -13.72     15.47 o 
   5   2  28       56.25       36.37     19.26 o 
   6   2  28       14.79       17.60     15.18 o 
   7   2  28        8.07       -6.09     14.73 o 
   8   2  28        4.45       20.33      9.41 o 
  -5   3  28        6.74       -2.41     15.34 o 
  -4   3  28       11.51       16.70     15.58 o 
  -3   3  28        0.21      -17.03     17.03 o 
  -2   3  28       17.58       47.22     14.89 o 
  -1   3  28        1.39      -19.62     19.62 o 
   0   3  28       34.87       -2.72     22.03 o 
   1   3  28       58.52       59.79     16.39 o 
   2   3  28        9.53        9.10      2.80 o 
   3   3  28        0.01       11.18     12.28 o 
   4   3  28        1.68       -8.77     14.41 o 
   5   3  28        9.71       35.89     11.64 o 
  -9   0  29        8.49        2.45     13.85 o 
  -7   0  29       23.50      -15.71     17.57 o 
  -5   0  29     1115.27     1254.11     53.47 o 
  -3   0  29        0.27        4.86     14.87 o 
  -1   0  29       48.34       40.75     17.11 o 
   1   0  29       59.77       76.15     14.44 o 
   3   0  29     1099.60     1237.05     49.76 o 
   5   0  29       15.88       18.48     14.58 o 
   7   0  29        6.08        7.16      2.02 o 
   9   0  29       10.08       -4.96     10.37 o 
  -8   1  29        0.04       -2.60     13.74 o 
  -7   1  29        6.56      -15.78     15.78 o 
  -6   1  29       18.53       -7.70     20.18 o 
  -5   1  29      245.73      251.13     28.84 o 
  -4   1  29       29.55       21.75     18.18 o 
  -3   1  29       53.85       84.97     17.99 o 
  -2   1  29       32.44      -43.25     43.25 o 
  -1   1  29      131.61      131.95     24.39 o 
   0   1  29       76.31      -65.35     65.35 o 
   1   1  29       20.10      -13.53     18.24 o 
   2   1  29      100.19       95.59     17.30 o 
   3   1  29        4.64        0.00     17.37 o 
   4   1  29       87.96       83.46     18.81 o 
   5   1  29       11.58      -18.76     18.76 o 
   6   1  29        8.20       15.79     13.20 o 
   7   1  29       22.91       40.02     15.58 o 
   8   1  29        1.02        3.78     13.67 o 
  -7   2  29       65.68       85.91     15.83 o 
  -6   2  29        5.46       27.29     16.03 o 
  -5   2  29        8.47        4.97     18.36 o 
  -4   2  29       23.44        7.36     17.00 o 
  -3   2  29       28.84       69.65     17.48 o 
  -2   2  29       30.43       33.12     21.48 o 
  -1   2  29        6.83      -23.87     23.87 o 
   0   2  29        1.16      -22.05     22.05 o 
   1   2  29       23.75       13.93     15.74 o 
   2   2  29        0.00        0.00     11.21 o 
   3   2  29        2.74      -14.96     14.96 o 
   4   2  29        2.84       -2.15     13.44 o 
   5   2  29       42.86       42.48     16.49 o 
   6   2  29       22.26       42.51     16.30 o 
   7   2  29        0.38        4.00     11.81 o 
  -4   3  29        1.05       -7.25     13.63 o 
  -3   3  29       46.49       71.83     18.19 o 
  -2   3  29        2.63       -9.54     18.16 o 
  -1   3  29        9.74       21.18     16.39 o 
   0   3  29        8.91      -15.19     15.19 o 
   1   3  29       15.04       20.81     15.89 o 
   2   3  29       10.43       38.65     11.57 o 
   3   3  29        0.00      -12.38     12.38 o 
   4   3  29        3.72       10.69     12.47 o 
  -8   0  30       50.35       40.31     16.97 o 
  -6   0  30       63.75       80.44     22.34 o 
  -4   0  30      534.56      541.86     38.26 o 
  -2   0  30       10.45       -4.82     17.86 o 
   0   0  30        0.22        9.54     12.14 o 
   2   0  30       90.97       51.25     20.78 o 
   4   0  30       82.64       62.69     20.20 o 
   6   0  30        5.37        2.27     14.27 o 
   8   0  30       18.90       32.14     11.55 o 
  -8   1  30        1.57      -12.39     15.55 o 
  -7   1  30       35.09       33.04     17.37 o 
  -6   1  30       51.39       74.33     19.87 o 
  -5   1  30       16.86      -20.24     21.31 o 
  -4   1  30        0.46      -17.36     17.36 o 
  -3   1  30       73.87       63.23     19.70 o 
  -2   1  30       25.19       16.76     20.32 o 
  -1   1  30        0.01      -37.66     37.66 o 
   0   1  30       85.51       60.12     19.26 o 
   1   1  30       23.08      -37.10     37.10 o 
   2   1  30        0.03       -9.45     12.41 o 
   3   1  30       49.42       37.31     14.29 o 
   4   1  30        6.61       16.35     15.84 o 
   5   1  30       80.23       91.14     17.60 o 
   6   1  30       22.25       24.03     14.11 o 
   7   1  30       22.52       34.12     13.57 o 
   8   1  30        6.27       23.18     10.61 o 
  -6   2  30       40.86       49.44     16.40 o 
  -5   2  30       34.81       49.68     18.33 o 
  -4   2  30       14.01       -2.48     21.07 o 
  -3   2  30       27.62       46.33     19.89 o 
  -2   2  30       10.67      -17.78     17.78 o 
  -1   2  30       31.46       55.00     16.04 o 
   0   2  30        8.40        1.32     28.32 o 
   1   2  30        0.32       11.84     15.10 o 
   2   2  30       13.46      -14.09     15.08 o 
   3   2  30        0.93       13.92     12.00 o 
   4   2  30       12.43      -15.78     15.78 o 
   5   2  30       11.07      -14.03     14.03 o 
   6   2  30        3.66       -6.13     12.26 o 
   7   2  30        4.11       -7.32     10.49 o 
  -3   3  30       10.69        0.00     20.45 o 
  -2   3  30        6.04       14.31     13.22 o 
  -1   3  30        1.69       -9.50     15.67 o 
   0   3  30        1.88        7.32     10.19 o 
   1   3  30        0.88       -6.89     13.78 o 
   2   3  30        6.16       11.27     13.78 o 
   3   3  30        1.74       -4.39     13.35 o 
  -7   0  31        8.64      -15.31     15.80 o 
  -5   0  31       62.92       64.49     25.26 o 
  -3   0  31       14.00        0.00     16.95 o 
  -1   0  31        0.11      -19.52     19.52 o 
   1   0  31        7.51        0.00     13.18 o 
   3   0  31       64.86       35.11     14.93 o 
   5   0  31       62.41       62.09     16.74 o 
   7   0  31        6.22        3.80     13.03 o 
  -7   1  31       10.15       15.16     16.33 o 
  -6   1  31        8.35       23.11     17.64 o 
  -5   1  31        0.06      -16.29     16.29 o 
  -4   1  31       17.76        2.38     18.02 o 
  -3   1  31        1.71        9.93     16.65 o 
  -2   1  31       26.78        2.43     19.97 o 
  -1   1  31        0.60      -20.27     20.27 o 
   0   1  31       17.40      -19.68     19.68 o 
   1   1  31      224.29      213.70     26.68 o 
   2   1  31       18.34      -18.88     20.46 o 
   3   1  31       16.31       23.46     15.04 o 
   4   1  31        0.45       32.36     15.81 o 
   5   1  31        3.57      -11.08     15.85 o 
   6   1  31        5.52       -6.32     13.25 o 
   7   1  31        0.30      -11.48     11.48 o 
  -6   2  31       13.29       22.14     13.06 o 
  -5   2  31        1.19       14.88     14.65 o 
  -4   2  31       17.29       52.11     16.57 o 
  -3   2  31        9.07       -9.79     20.07 o 
  -2   2  31        2.72       -2.47     15.08 o 
  -1   2  31        0.62      -18.83     18.83 o 
   0   2  31      112.73      105.71     16.39 o 
   1   2  31        3.85      -17.52     17.52 o 
   2   2  31       13.71       16.39     16.64 o 
   3   2  31        1.59        6.86     14.63 o 
   4   2  31       31.89       33.18     15.95 o 
   5   2  31       12.16      -10.49     13.65 o 
   6   2  31        6.33        9.68     10.57 o 
  -1   3  31       31.53       25.88     17.19 o 
   0   3  31        0.48       -6.52     10.04 o 
   1   3  31        3.70       -2.25     14.59 o 
   2   3  31        2.51       -2.17     12.08 o 
  -6   0  32       33.61       30.72     16.46 o 
  -4   0  32        0.08        2.66     16.72 o 
  -2   0  32       97.81      119.20     21.17 o 
   0   0  32        0.79       -7.39     11.39 o 
   2   0  32        0.88       -7.00     14.26 o 
   4   0  32       69.18       49.56     17.37 o 
   6   0  32       52.64       51.35     15.65 o 
  -7   1  32        8.21      -14.75     14.75 o 
  -6   1  32        0.14      -12.55     17.28 o 
  -5   1  32       59.65       63.63     20.13 o 
  -4   1  32        8.30        7.68     17.68 o 
  -3   1  32        4.40      -15.12     17.73 o 
  -2   1  32        2.62      -12.36     16.83 o 
  -1   1  32       19.48       36.84     15.53 o 
   0   1  32       35.59       -4.92     14.13 o 
   1   1  32       21.79      -20.40     20.40 o 
   2   1  32       47.57       78.14     17.15 o 
   3   1  32        0.52      -14.07     14.07 o 
   4   1  32       36.74       40.47     13.94 o 
   5   1  32       44.01       51.40     13.85 o 
   6   1  32        1.37       -9.86     12.29 o 
   7   1  32        3.47      -10.20     10.20 o 
  -5   2  32        0.04        4.89     16.22 o 
  -4   2  32       26.77       32.07     13.84 o 
  -3   2  32        6.16        7.31     16.98 o 
  -2   2  32       27.94       39.13     15.51 o 
  -1   2  32        3.71      -20.55     20.55 o 
   0   2  32       38.16      -28.70     28.70 o 
   1   2  32       23.94       13.98     18.41 o 
   2   2  32        2.99      -13.77     14.23 o 
   3   2  32        0.40       -6.68     13.56 o 
   4   2  32        0.51       -4.22     14.85 o 
   5   2  32        3.08       12.04     10.39 o 
  -5   0  33       33.29       32.97     15.88 o 
  -3   0  33        1.93      -12.67     16.55 o 
  -1   0  33       76.63      115.64     18.53 o 
   1   0  33       94.02      124.31     16.75 o 
   3   0  33       31.28       18.23     14.26 o 
   5   0  33      117.20      107.61     19.47 o 
  -6   1  33       74.27       41.98     20.32 o 
  -5   1  33       80.02       50.09     21.73 o 
  -4   1  33        0.01      -20.59     20.59 o 
  -3   1  33       26.35       22.54     13.52 o 
  -2   1  33        7.62      -19.49     19.49 o 
  -1   1  33        2.29       19.76     16.97 o 
   0   1  33        5.31      -19.35     19.35 o 
   1   1  33        7.90      -19.73     19.73 o 
   2   1  33       32.04        6.94     18.64 o 
   3   1  33       16.03       29.60     13.43 o 
   4   1  33        0.28      -15.91     15.91 o 
   5   1  33       15.12        2.11     13.25 o 
   6   1  33       21.67       -3.70     11.79 o 
  -4   2  33       11.94        0.00     17.12 o 
  -3   2  33        4.09       -2.47     15.76 o 
  -2   2  33        1.91      -16.86     18.91 o 
  -1   2  33       95.93       87.45     20.76 o 
   0   2  33        0.25      -11.14     56.53 o 
   1   2  33        9.94      -16.99     16.99 o 
   2   2  33        0.00       17.83     12.74 o 
   3   2  33        0.04        0.00     12.04 o 
   4   2  33        0.00        8.15     10.37 o 
  -6   0  34       25.58       -2.35     18.00 o 
  -4   0  34       63.65       81.82     21.00 o 
  -2   0  34        0.30       12.38     14.37 o 
   0   0  34        8.59        9.06     29.97 o 
   2   0  34       11.56       -6.88     15.82 o 
   4   0  34       62.48       34.96     16.49 o 
   6   0  34       35.36       18.74     13.67 o 
  -5   1  34       11.65       19.54     14.66 o 
  -4   1  34      185.32      185.54     22.93 o 
  -3   1  34        4.74       12.36     15.21 o 
  -2   1  34       74.42       81.08     22.37 o 
  -1   1  34        6.73       -9.62     17.32 o 
   0   1  34       16.48       -3.76     21.54 o 
   1   1  34       19.46       21.15     17.43 o 
   2   1  34       12.92        2.23     13.42 o 
   3   1  34        2.80        0.00     14.12 o 
   4   1  34       35.81       10.29     15.14 o 
   5   1  34        2.69       -9.56     10.60 o 
  -2   2  34        1.53      -15.50     15.50 o 
  -1   2  34       12.68      -26.47     26.47 o 
   0   2  34        9.17       -3.16     12.37 o 
   1   2  34        8.60      -14.66     14.66 o 
   2   2  34        1.67       25.84     14.60 o 
   3   2  34        2.95      -11.83     11.83 o 
  -5   0  35        1.77        6.98     14.99 o 
  -3   0  35       83.54       79.48     19.64 o 
  -1   0  35       56.13       37.94     16.42 o 
   1   0  35       64.38       72.33     17.25 o 
   3   0  35        3.26        4.13     12.39 o 
   5   0  35       11.21       22.97     10.46 o 
  -4   1  35        0.65      -18.81     18.81 o 
  -3   1  35        4.70        2.45     16.47 o 
  -2   1  35        0.09      -26.64     26.64 o 
  -1   1  35       20.69      -16.69     19.64 o 
   0   1  35        6.87      -11.60     11.60 o 
   1   1  35        2.13      -11.23     15.55 o 
   2   1  35        1.07       21.85     13.40 o 
   3   1  35       14.68       -2.11     12.71 o 
   4   1  35       23.36       11.59     12.64 o 
  -2   0  36       45.34       27.52     17.92 o 
   0   0  36        4.58       -9.48      9.48 o 
   2   0  36       29.90       20.65     12.62 o 
  -2   1  36        0.10      -13.79     14.21 o 
  -1   1  36       14.32      -20.23     20.23 o 
   0   1  36        1.00       -8.88     10.15 o 
   1   1  36        0.02       12.87     12.67 o 
   2   1  36        0.00        4.13     14.82 o 
  -1   0  37       16.22       19.35     12.18 o 
   1   0  37        1.07        8.01     10.19 o 
                                                 
